# Supplementary material for: Mapping Characteristics, Applications, and Implementation Challenges of Virtual Communities in Cancer Care: NASSS Framework-Informed Scoping Review
Source: J Med Internet Res. 2025 Oct 22;27:e73093. doi: 10.2196/73093 (PMC12543217; doi:10.2196/73093)
Supplement: Multimedia Appendix 2 [file jmir-v27-e73093-s002.xlsx]

## Sheet: Sheet1
Title	Year	Exclusion reason category（lable）	Exclusion reason description (free text description)
User-Centered Design and Usability of a Culturally Adapted Virtual Survivorship Care App for Chinese Canadian Prostate Cancer Survivors: Qualitative Descriptive Study	2024	Not a typical VC	This study focused on a culturally tailored virtual care application to support Chinese Canadian prostate cancer survivors, but it did not involve peer-to-peer interactions or community-based support among patients. The platform primarily facilitated communication with healthcare providers rather than forming a patient-led virtual community.
People affected by cancer and their carers from gender and sexually diverse communities: their experiences and the role of smartphone applications	2024	Not a typical VC	The study examined a mobile app for LGBTQIA+ cancer patients and caregivers, emphasizing personalized support features. However, it lacked evidence of interactive or sustained community engagement among patients, which are essential characteristics of virtual communities.
Increasing Colorectal Cancer Screening Among Black Men in Virginia: Development of an mHealth Intervention	2024	Not a typical VC	This intervention was designed as a mobile health application to promote screening behavior, not as a peer-driven virtual community. It lacked discussion of patient-to-patient interaction or emotional support within a social network framework.
Connected and supported: a scoping review of how online communities provide social support for breast cancer survivors	2024	Article type mismatch (Review)	This is a scoping review article, which synthesizes findings from previous studies on online communities for breast cancer survivors. While the topic is relevant, the article itself does not present new empirical data or implementation insights. As per inclusion criteria focused on primary research, reviews were excluded.
Addressing Breast Cancer Equity Through Virtual Community Oncology Navigation and Engagement (vCONET)	2024	Insufficient VC content	While this study addressed digital navigation and engagement strategies, it did not sufficiently describe the functions or dynamics of virtual communities in providing emotional or social support to cancer patients.
Adapting a dyadic exercise program to be culturally relevant for Hispanic men with prostate cancer using community engagement studio: a brief report	2024	Not a typical VC	This study focused on dyadic exercise interventions rather than a broader virtual community context. Although it involved partner support, it did not include features of a peer-based or interactive virtual support system.
Novel Strategy of Training the Accredited Social Health Activists via Application-Based Telemedicine for Cervical Cancer Screening by Human Papillomavirus Self-Sampling: The TRACK Study	2024	Not a typical VC	This study tested a telemedicine-based training strategy for cervical cancer screening using an mHealth platform. However, it did not involve patient interactions or community-based support, which are core components of virtual communities.
Tailored Self-Management App to Support Older Adults With Cancer and Multimorbidity: Development and Usability Testing	2024	Not a typical VC	This paper described a self-management mobile app with features such as symptom tracking and reminders, but it lacked patient-to-patient communication or community-based engagement features typical of virtual communities.
Conditional survival to assess prognosis in patients with chronic lymphocytic leukemia	2024	Topic mismatch (Not cancer-focused)	This article focused on statistical modeling of survival in chronic lymphocytic leukemia and did not address virtual communities, emotional support, or psychosocial aspects relevant to cancer care.
"In our community, we normalize pain": discussions around menstruation and uterine fibroids with Black women and Latinas	2024	Topic mismatch (Not cancer-focused)	The article centered on uterine fibroids and menstrual pain among Black and Latina women. Although it addressed psychosocial issues, it was not focused on cancer patients or virtual community mechanisms.
The Reddit Cannabis Subjective Highness Rating Scale: Applying Computational Social Science to Explore Psychological and Environmental Correlates of Naturalistic Cannabis Use	2024	Topic mismatch (Not cancer-focused)	This study analyzed subjective cannabis experiences via Reddit. It is unrelated to cancer populations or the use of virtual communities for psychosocial support in cancer care.
Interdisciplinary provider visits attenuate relationship between patient concerns and distress in older adults with cancer	2024	No VC discussion	Although this study explored distress and emotional support in older cancer patients, it did not involve virtual communities or patient-to-patient interaction.
Support needs of Australians bereaved during the COVID-19 pandemic: A cross-sectional survey study	2024	Topic mismatch (Not cancer-focused)	The study focused on bereavement support during the COVID-19 pandemic, with no specific relevance to cancer populations or virtual communities.
Towards Quality of Life: Experiences and Health-Behavior Change in Chronic and Oncological Patients in Virtual Communities	2024	Insufficient VC content	Although the study mentioned virtual communities, the focus was primarily on chronic disease patients, and discussion specific to cancer patients was limited and insufficient for inclusion.
mhealth-based interventions to improving liver cancer screening among high-risk populations: a study protocol for a randomized controlled trial	2024	Article type mismatch (Research Protocol)	This article was a study protocol for an mHealth intervention and did not present empirical results or analysis related to virtual community functions or user engagement.
Toxic Relationships Described by People With Breast Cancer on Reddit: Topic Modeling Study	2024	Topic mismatch (Lacks tech/implementation details)	Although it explored the role of Reddit in emotional expression among breast cancer patients, the article did not provide sufficient analysis of technological or implementation aspects of virtual communities.
Prevalence of skin problems caused by insulin pump therapy and associated factors in children with type 1 diabetes mellitus: A large cross-sectional survey in China	2024	Not focused on cancer population	The study focused on pediatric diabetes patients and did not address cancer populations, virtual communities, or psychosocial support mechanisms relevant to this review.
Use of Online Communities among People with Type 2 Diabetes: A Scoping Review	2024	Topic mismatch (Not cancer-focused)	This scoping review focused on type 2 diabetes patients and did not examine cancer-related online communities or their role in emotional and informational support.
Defining the Role of the Advanced Practice Provider Within the National Cancer Institute Community Oncology Research Program	2024	Topic mismatch (Not cancer-focused)	The article centered on oncology care infrastructure and professional roles, without discussing virtual communities or patient-centered emotional support systems.
Revising sense of community to study to understand typical and extremist virtual communities	2024	Not focused on cancer population	This study investigated extremist online communities and is unrelated to cancer populations, psychosocial care, or patient-centered virtual platforms.
Quality of life and broader experiences of those with acoustic neuroma: a mixed methods approach	2024	Topic mismatch (Not cancer-focused)	The focus was on acoustic neuroma patients. While it addressed quality of life, it lacked relevance to cancer-specific virtual community experiences or emotional support.
Feasibility and Usability of EnergyPoints: A Mobile Health App to Guide Acupressure Use for Cancer Symptom Management	2024	Not a typical VC	The article described an mHealth app for self-guided acupressure but did not feature or assess community-based interaction or peer support among cancer patients.
Cancer Survivors' Resilience During COVID-19 and Virtual Community-Based Choral Singing: A Feasibility Study	2024	Not a typical VC	While the study used a virtual platform (Zoom) for group singing, it did not establish or evaluate an ongoing virtual community with sustained peer interaction.
Honoring the Care Experiences of Chinese Canadian Survivors of Prostate Cancer to Cultivate Cultural Safety and Relationality in Digital Health: Exploratory-Descriptive Qualitative Study	2023	Not a typical VC	This study focused on virtual follow-up care and cultural safety in digital health but did not explore peer-to-peer engagement or virtual community development.
Exploring the mechanism of the Fructus Mume and Rhizoma Coptidis herb pair intervention in Ulcerative Colitis from the perspective of inflammation and immunity based on systemic pharmacology	2023	Topic mismatch (Not cancer-focused)	This pharmacological study focused on ulcerative colitis and was not relevant to cancer care, virtual communities, or psychosocial interventions.
Beyond Experience: Uncovering the Travel Experience of Cancer Patients	2023	Insufficient VC content	Although the study analyzed online narratives by cancer patients, it did not sufficiently examine virtual community features, implementation, or peer interaction.
Analysis of Caregiver Burden Expressed in Social Media Discussions	2023	Not focused on cancer population	The study analyzed caregiver burden in general populations using Reddit, with no specific focus on cancer caregivers or communities.
Online health community for change: Analysis of self-disclosure and social networks of users with depression	2023	Not focused on cancer population	The study examined online self-disclosure among individuals with depression and did not address cancer patients or relevant virtual community structures.
Developing Culturally Tailored Mobile Web App Education to Promote Breast Cancer Screening: Knowledge, Barriers, and Needs Among American Indian Women	2023	No VC discussion	This study focused on app-based educational content for breast cancer screening without involving community-based features or peer interaction.
Patient and Caregiver Perceptions of Advanced Bladder Cancer Systemic Treatments: Infodemiology Study Based on Social Media Data	2023	Insufficient VC content	While it analyzed social media data, the study did not assess structured virtual communities or sustained peer support mechanisms among cancer patients.
Developing a peer-led intervention to promote COVID-19 testing in low-income housing settings	2023	Topic mismatch (Not cancer-focused)	This intervention focused on COVID-19 testing behaviors in non-cancer populations and did not involve cancer-related virtual community functions.
Sociocultural influences on dietary behavior and meal timing among Native Hawaiian and Pacific Islander women at risk of endometrial cancer: a qualitative investigation	2023	Not focused on cancer population	The study focuses on sociocultural factors influencing dietary behavior and meal timing in a population at risk for endometrial cancer. It does not involve cancer patients per se, nor does it examine virtual communities or psychosocial support mechanisms relevant to cancer care.
Exploring the experiences and priorities of women with a diagnosis of ovarian cancer	2023	Topic mismatch (Lacks tech/implementation details)	While the study mentions online forums as one of several support sources, it does not explore virtual communities in detail, nor does it analyze platform-specific design, implementation, or interactive peer support functions that are central to this review.
Delivery of Cancer Survivorship Education to Community Healthcare Professionals	2023	No VC discussion	This study focuses on educating healthcare professionals via a structured survivorship curriculum. It does not examine patient-facing virtual communities or emotional/social support mechanisms delivered through online platforms.
Virtual Community Engagement for Retention of Black Men in Clinical Research	2023	Topic mismatch (Not cancer-focused)	Although the study utilizes a virtual community engagement model, its primary focus is participant retention in cardiovascular research. The participants are not cancer patients, and the virtual interaction described is limited to research engagement, not patient peer support.
A qualitative analysis of female patient perspectives on physician communication regarding sexual dysfunction associated with pelvic radiotherapy	2023	No VC discussion	This article discusses doctor-patient communication in clinical contexts and does not involve virtual communities or patient-to-patient interactions, which are central to this review.
Therapeutic Art: Transforming Self-Awareness for Those Impacted by Cancer	2023	No VC discussion	The study centers on therapeutic art workshops (both in-person and online) but does not analyze peer interactions or the community structure typically present in virtual health communities.
Social support acquisition in online health communities: a social capital perspective	2023	Not focused on cancer population	This empirical study investigates online social support but is based on a diabetes-specific community, not cancer-focused. Therefore, its relevance to cancer patients’ psychosocial dynamics is limited.
Breakthrough Symptoms Remain an Unmet Need in Symptomatic Patients With Neuroendocrine Tumors and Carcinoid Syndrome	2023	Insufficient VC content	The study centers on symptom management in NET patients. It does not explore or evaluate virtual community interactions or patient-to-patient support mechanisms.
Impact of post-treatment symptoms on supportive care needs among breast cancer survivors in South Korea	2023	Topic mismatch (Lacks tech/implementation details)	While it includes breast cancer survivors recruited via an online community, the study does not investigate the function or structure of the virtual community itself, nor does it analyze peer support mechanisms within the community.
Breast satisfaction in adult women with Turner syndrome—An international survey employing the BREAST-Q questionnaire	2023	Not focused on cancer population	The study focuses on Turner syndrome, a non-cancer condition. It does not relate to cancer care, virtual communities, or emotional support relevant to the cancer population.
Breast Cancer Champions: a peer-to-peer education and mobile mammography program improving breast cancer screening rates for women of African heritage	2023	No VC discussion	Although peer support is discussed, the program is implemented in offline, community-based settings and does not involve digital or virtual community structures.
Developing patient-refined colorectal cancer screening materials: application of a virtual community engagement approach	2023	No VC discussion	The article discusses virtual community engagement to co-design educational materials but does not focus on ongoing peer interactions, support dynamics, or community-based care for patients.
Ki67 in Breast Cancer Assay: An Ad Hoc Testing Recommendation from the Canadian Association of Pathologists Task Force	2023	No VC discussion	This is a clinical practice guideline focused on biomarker testing and is unrelated to patient experience, psychosocial support, or virtual communities.
Virtual Interactions Of Families Of Children With Cancer: Potential Space For Nurse’s Actions	2023	Not focused on cancer population	While the study includes analysis of interactions in Facebook groups for pediatric cancer families, it focuses on the role of nurses, not the design or functionality of the virtual community itself. It offers partial relevance but lacks implementation-level analysis.
Protocol for the YORKSURe prospective multistage study testing the feasibility for early detection of bladder cancer in populations with high disease-specific mortality risk	2023	Article type mismatch (Research Protocol)	This is a study protocol for a bladder cancer screening intervention. It does not involve virtual communities or patient-centered online peer support.
Care at Your Fingertips: Codesign, Development, and Evaluation of the Oncology Hub App for Remote Symptom Management in Pediatric Oncology	2023	Insufficient VC content	The app focuses on symptom tracking and algorithm-based guidance for pediatric cancer patients. It does not incorporate community-building or peer-to-peer interaction typical of virtual communities.
Establishing a Gold Standard for Quantitative Menstrual Cycle Monitoring	2023	Not focused on cancer population	The article addresses menstrual health tracking technologies and is not related to cancer or virtual communities.
Symptoms and Experiences with Small Cell Lung Cancer: A Mixed Methods Study of Patients and Caregivers	2023	Not focused on cancer population	Although it includes input from online platforms, the study does not focus on the design, role, or impact of virtual communities as a structured support mechanism.
A hermeneutic phenomenological study on the disease experience among young women with breast cancer	2023	Topic mismatch (Lacks tech/implementation details)	While emphasizing social support needs and the value of peer connection, the study does not include or analyze virtual community components or their implementation.
Forecasting User Interests Through Topic Tag Predictions in Online Health Communities	2023	Insufficient VC content	The article proposes a technical method to predict users’ informational needs in online health communities. While conceptually relevant, it is not focused on cancer communities or psychosocial outcomes, limiting its direct applicability.
A Peer-Led Online Community to Increase HIV Self-Testing Among African American and Latinx MSM: A Randomized Controlled Trial	2022	Not focused on cancer population	The study focuses on HIV prevention in African American and Latinx MSM populations through a peer-led online community. While it explores virtual peer support, the target population is not cancer patients, and the health context is not cancer-related, making it outside the scope of this review.
Protocol paper: Multi-site, cluster-randomized clinical trial for optimizing functional outcomes of older cancer survivors after chemotherapy	2022	Article type mismatch (Research Protocol)	This is a protocol paper for a clinical trial targeting functional outcomes post-chemotherapy. While it addresses cancer survivorship, it does not involve or analyze virtual communities or digital peer support environments.
Young Children Allergic Rhinitis Questionnaire is a novel tool for allergy screening in children	2022	Not focused on cancer population	The article introduces a screening tool for allergic rhinitis in young children. It is unrelated to cancer, virtual communities, or psychosocial support and falls entirely outside the scope of this review.
Integrating quality of life in the care pathway of cancer patients undergoing immunotherapy treatment: Descriptive, Cross-sectional survey of an online patient community's experiences and expectations	2022	Topic mismatch (Lacks tech/implementation details)	Although the study uses data from an online patient community (Carenity), it does not focus on the structure, function, or implementation of virtual communities themselves. Its main interest lies in communication about quality of life during immunotherapy, making the community a recruitment source rather than a central subject.
Parent and child mental health trajectories April 2020 to May 2021: Strict lockdown versus no lockdown in Australia	2022	Not focused on cancer population	This study focuses on general population mental health outcomes during COVID-19 and does not involve cancer patients, virtual communities, or psychosocial support in oncology contexts.
Personalized nutrition intervention improves nutritional status and quality of life of colorectal cancer survivors in the community: A randomized controlled trial	2022	No VC discussion	While it targets cancer survivors, the intervention is a nutrition-based program delivered via app and phone calls. It does not include peer-to-peer interaction or features associated with virtual communities.
Volunteer-based social support structures and program exposure outcomes in an adolescent young adult palliative care peer support program	2022	Not focused on cancer population	This article explores peer support in a palliative care context for adolescents and young adults. However, the support is delivered in face-to-face or institutional settings, not through virtual communities, and the patient population is not cancer-specific.
A Randomized Trial of 21 Days of Loving Kindness Meditation for Stress Reduction and Emotional Well-being Within an Online Health Community for Patients, Family, and Friends Experiencing a Cancer Health Journey	2022	Insufficient VC content	Although the intervention was conducted within an online health community, the platform itself was not studied or described. The virtual community served as a recruitment tool, not the focus of design, implementation, or support mechanism analysis.
Experience with and perceptions of nonprescription anthelmintics for cancer treatments among cancer patients in South Korea: A cross-sectional survey	2022	Insufficient VC content	This study investigates perceptions of off-label drug use among cancer patients and does not explore or describe virtual communities beyond being a recruitment source.
Development, Implementation, and Outcomes of a Serious Illness Care Community of Practice	2022	Topic mismatch (Not cancer-focused)	While this article discusses an online community of practice (CoP) for healthcare professionals managing serious illness, it does not involve cancer patients directly. The focus is on clinician implementation support, not patient-facing virtual communities.
Recruiting an underserved, difficult to reach population into a cancer trial: Strategies from the Restore-2 Rehabilitation Trial for gay and bisexual prostate cancer patients	2022	Topic mismatch (Lacks tech/implementation details)	This article focuses primarily on recruitment strategies for a clinical trial involving gay and bisexual men with prostate cancer, including the use of online support groups. While it references virtual communities such as Malecare and acknowledges their emotional support role, it does not provide in-depth analysis of the design, implementation, or functionality of the virtual community itself. T…
A new generalized rayleigh distribution with analysis to big data of an online community	2022	Insufficient VC content	The study introduces a statistical model applied to big data derived from online communities, including breast cancer-related data. However, it does not explore user interaction, emotional support, or the social functions of virtual communities. The focus remains on algorithmic data modeling rather than community engagement or health support mechanisms.
An Emoji-Based Visual Analog Scale Compared With a Numeric Rating Scale for Pain Assessment-Reply	2022	No VC discussion	This brief correspondence centers on comparing pain assessment methods and contains no discussion of virtual communities, patient interaction, or digital health support systems related to cancer care.
I'm not being serviced; I'm being cared for: A mixed methods study of patients' and nurses' perceptions of community oncology nursing delivered by a Community Intervention Team	2022	No VC discussion	This study examines perceptions of face-to-face community oncology nursing care provided by a localized intervention team. It does not involve or analyze any virtual community elements or online interaction among patients.
Online Patient Reviews of Breast Reconstruction: RealSelf Analysis	2022	Insufficient VC content	Although the article analyzes patient feedback on breast reconstruction collected from an online platform, it does not explore the characteristics or psychosocial functions of virtual communities. There is no discussion of user interaction, community support, or implementation aspects of digital support environments.
iSelf-Help: a co-designed, culturally appropriate, online pain management programme in Aotearoa	2022	Not focused on cancer population	This study describes the co-design and evaluation of an online pain management program for individuals with chronic pain in New Zealand. While the intervention includes community-driven features such as online forums and video meetings, it is not specifically designed for cancer patients. The psychosocial challenges and support needs of cancer survivors are not addressed, making the population an…
Role of emotions and representations in the use of m-health among members of an online cancer-related community, the Seintinelles	2022	Non-English publication	Although the study is highly relevant—exploring emotional drivers of mHealth use in a cancer-focused online community—the full text is published in a non-English language. As this review includes only English-language publications for consistency in data extraction and analysis, this article is excluded based on language criteria.
Virtual Community Singing During the Covid-19 Pandemic	2022	Topic mismatch	This article discusses virtual singing as a form of social engagement during the COVID-19 pandemic. It does not address cancer populations, emotional support for cancer patients, or the design and implementation of virtual communities in cancer care. The topic falls outside the scope of this review.
Understanding the needs and perspectives of ovarian cancer patients when considering PARP inhibitor maintenance therapy: Findings from two online community events	2022	Topic mismatch (Lacks tech/implementation details)	The article investigates ovarian cancer patients’ perceptions of PARP inhibitor therapy, using discussions from online community events. While it shows how patients seek information through digital platforms, it does not explore the technical or structural aspects of virtual community design, nor does it provide a detailed analysis of emotional or social support mechanisms within these communitie…
When targeted therapy for cancer leads to ICU admission. RETRO-TARGETICU multicentric study	2022	No VC discussion	This clinical study focuses on ICU admissions related to adverse events from targeted therapies in patients with solid tumors. It does not mention or analyze any aspect of virtual communities, digital health support, or patient interaction beyond clinical outcomes.
The COVID-19 pandemic and problematic usage of the internet: Findings from a diverse adult sample in South Africa	2022	Topic mismatch	This article explores problematic internet use during the COVID-19 pandemic in South Africa but does not focus on cancer populations, virtual communities, or psychosocial support for cancer patients. Its subject matter falls outside the scope of this review.
Unmet Sexual Health Needs of Patients and Female Partners Following Diagnosis and Treatment for Prostate Cancer	2022	Topic mismatch (Lacks tech/implementation details)	While the study acknowledges sexual health challenges among prostate cancer patients and their partners, it does not explore virtual communities' design, structure, or peer interaction. Emotional support is primarily discussed in the context of partner relationships rather than online platforms or community-based interactions.
Identifying influences in patient decision-making processes in online health communities: Data science approach	2022	Insufficient VC content	This study uses computational methods to analyze how patients' decisions are influenced by others' posts in online health communities. However, it emphasizes technical modeling over community interaction or emotional support features. It does not offer detailed insights into virtual community implementation, psychosocial outcomes, or cancer-specific peer support systems.
Self-Concept and Psychosocial Well-Being among Korean Women with BRCA1/2 Gene Mutations	2022	Topic mismatch	Although the study involves women at genetic risk for cancer, it does not focus on virtual communities or peer support structures. The emphasis is on psychosocial assessment via self-report instruments, and it lacks analysis of online interaction or community design.
You Are By No Means Alone: A Netnographic Study of Self-Care Support in an Online Community for Older Adults	2022	Not focused on cancer population	This study investigates self-care and emotional support in an online community for older adults but is not specific to cancer patients. While its findings may be conceptually relevant, it does not directly address virtual communities for individuals coping with cancer.
Project ECHO in the Caribbean: Building a Virtual Community for Palliative Care Education Needs	2022	Not focused on cancer population	Project ECHO builds a virtual learning network primarily for healthcare providers in palliative care. It does not involve cancer patients or focus on their emotional or psychosocial needs. The article centers on professional education rather than peer support within patient communities.
Do COVID-19-Related Treatment Changes Influence Fear of Cancer Recurrence, Anxiety, and Depression in Breast Cancer Patients?	2022	Topic mismatch (Not cancer-focused)	This study assesses the impact of treatment disruptions during the pandemic on psychological outcomes in breast cancer patients. Although data were collected through online communities, the article does not explore virtual community structure, peer interaction, or digital support mechanisms.
Do spouse burden of care, family resilience, and coping affect family function in gynecologic cancer in Korea?: a cross-sectional study	2022	Not focused on cancer population	While this article involves caregivers of gynecologic cancer patients, its focus is on family dynamics and coping strategies. It does not involve virtual communities, digital interventions, or online peer support mechanisms.
Influence of Adolescence Parentification on Adulthood Depression in Children of Women with Breast Cancer	2022	Not focused on cancer population	This study examines the long-term psychological impact on children of breast cancer patients. While it relates to cancer care indirectly, it does not analyze support for patients themselves or the role of virtual communities in facilitating emotional or psychosocial care.
How a Digital Case Management Platform Affects Community-Based Palliative Care of Sub-Saharan African Cancer Patients: Clinician-Users' Perspectives	2022	Topic mismatch	The article focuses on a digital tool used by healthcare workers for symptom tracking and communication in palliative cancer care. It does not address community or peer interactions, nor does it analyze emotional support or patient empowerment through virtual communities.
Perspectives on adapting a mobile application for pain self-management in neurofibromatosis type 1: results of online focus group discussions with individuals living with neurofibromatosis type 1 and pain management experts	2022	Not focused on cancer population	Although this study emphasizes the value of community support features in a pain management app, the patient population centers on NF1, not cancer. The community aspect is discussed, but it is not implemented or analyzed within the cancer care context.
TMBleR: a bioinformatic tool to optimize TMB estimation and predictive power	2022	No VC discussion	This technical article presents a computational tool for tumor mutation burden estimation. It does not involve cancer patients, digital support platforms, or community-based care features.
Supporting Resilience and the Management of Grief and Loss among Nurses: Qualitative Themes from a Continuing Education Program	2022	Not focused on cancer population	This study addresses emotional resilience and grief management in healthcare workers, particularly nurses. While relevant to psychosocial health, it does not focus on cancer patients or virtual community engagement.
A community jury study exploring the public acceptability of using risk stratification to determine eligibility for cancer screening	2022	No VC discussion	This study examines public attitudes toward cancer screening eligibility criteria. It does not involve virtual communities, peer interaction, or psychosocial support structures relevant to cancer patients.
Mobile Health (mHealth) Technology in Early Detection and Diagnosis of Oral Cancer-A Scoping Review of the Current Scenario and Feasibility	2022	No VC discussion	This review explores the use of mobile technologies for oral cancer detection. It focuses on device feasibility and healthcare worker training rather than emotional support or patient-facing virtual communities.
A qualitative examination of COVID-19’s impacts on physical activity and perceptions of remote delivery interventions	2022	No VC discussion	Although the study includes some cancer survivors, its primary focus is on physical activity behavior and remote program acceptance. It does not analyze virtual community functions or psychosocial peer support.
A Posttraumatic Growth Promotion Program for Young Breast Cancer Survivors Returning to Work: A Pilot Study	2022	Insufficient VC content	The intervention was delivered primarily through face-to-face small group sessions. While online expression and support are briefly mentioned, the article does not explore or assess virtual community structures or interactions.
Designing a Framework for Remote Cancer Care Through Community Co-design: Participatory Development Study	2022	Not a typical VC	Although the development process involved community members, the final product is a remote self-management app rather than a peer-based virtual community. The study does not address sustained patient-to-patient interaction or emotional exchange.
A scoping review of the characteristics and benefits of online prostate cancer communities	2021	Article type mismatch (Review)	This is a scoping review focused on the characteristics, structure, and benefits of online prostate cancer communities. While it provides detailed insights into platform functions, user experiences, and implementation challenges, it does not present original empirical data. As the review primarily synthesizes findings from existing literature, it does not meet the inclusion criteria for primary s…
Acupressure for Cancer-fatigue in Ovarian Cancer Survivor (AcuOva) Study: A community-based clinical trial study protocol examining the impact of self-acupressure on persistent cancer-related fatigue in ovarian cancer survivors	2021	Article type mismatch (Research Protocol)	This RCT protocol tests a self-acupressure intervention delivered via app. While the tool may be supportive, it lacks community interaction features or peer communication, which are key criteria for inclusion in this review.
Concerns and Needs of Patients With Head and Neck Cancer in the COVID-19 Era	2021	Topic mismatch (Lacks tech/implementation details)	While the study acknowledges patients’ emotional needs during the pandemic and mentions online support groups, it does not explore the role, structure, or outcomes of virtual communities in depth. The virtual setting serves more as a context than a subject of inquiry.
Ethical Considerations of Social Media to Recruit Caregivers of Children With Cancer	2021	No VC discussion	This article focuses on ethical concerns related to using social media to recruit caregivers for pediatric cancer studies. While it touches on online platforms, the emphasis is on recruitment ethics (e.g., confidentiality, consent), not on peer interaction or emotional support in virtual communities.
Using a Twitter Chat to Rapidly Identify Barriers and Policy Solutions for Metastatic Breast Cancer Care: Qualitative Study	2021	Topic mismatch (Lacks tech/implementation details)	Although based on Twitter chat data, this study centers on identifying care barriers and policy issues for metastatic breast cancer patients. While it references the #BCSM community, it does not analyze the structure, sustainability, or psychosocial impact of virtual communities.
mPalliative Care Link: Examination of a Mobile Solution to Palliative Care Coordination Among Tanzanian Patients With Cancer	2021	Not a typical VC	This article examines a mobile app for remote symptom management and communication between patients and health workers in palliative care. While it supports care coordination, it lacks peer-to-peer interaction and the features typical of a virtual community.
Methylation-eQTL analysis in cancer research	2021	Topic mismatch	This is a technical study focused on molecular genetics and bioinformatics in cancer research. It does not involve patients, support interventions, or virtual community-related elements.
Tweets and Quacks: Network and Content Analyses of Providers of Non-Science-Based Anticancer Treatments and Their Supporters on Twitter	2021	Not focused on cancer population	This article analyzes Twitter content related to misinformation and unproven treatments. While relevant to online discourse, it does not examine virtual communities as supportive platforms for patients or caregivers.
Pediatric Project ECHO(R): A Virtual Community of Practice to Improve Palliative Care Knowledge and Self-Efficacy among Interprofessional Health Care Providers	2021	Not focused on cancer population	This study describes a professional development network for healthcare providers. While it uses a virtual model, it does not include or address cancer patients or psychosocial support within patient communities.
Daily life and women' stressors through a structural topic modeling application of online messages	2021	Not focused on cancer population	This article uses topic modeling to explore daily stressors shared by women online. It is not cancer-specific and does not examine the role or impact of virtual communities in oncology settings.
Online Communities as a Driver for Patient Empowerment: Systematic Review	2021	Topic mismatch (Not cancer-focused)	This systematic review broadly explores online communities for patient empowerment across multiple health conditions. It includes no cancer-specific focus, nor does it analyze psychosocial outcomes for cancer patients specifically.
Supportive care needs of patients living with an extremely rare and unpredictable cancer: The epithelioid haemangioendothelioma patient experience	2021	Topic mismatch (Lacks tech/implementation details)	While the study involves cancer patients, it primarily identifies unmet care needs through survey data. It does not assess virtual community design, interaction, or implementation for emotional or peer support.
Cancer patient perspectives on survivorship goals from the Smart Patients online community	2021	Topic mismatch (Lacks tech/implementation details)	Although based on data from an online community, the study focuses on survivorship goals and preferences. It does not discuss the community’s structure, engagement mechanisms, or its psychosocial impact as a virtual platform.
Come for information, stay for support: Harnessing the power of online health communities for social connectedness during the COVID-19 pandemic	2021	Topic mismatch (Not cancer-focused)	This article investigates online health communities for individuals with chronic conditions broadly, not cancer specifically. Although it highlights emotional support and social connectedness, it does not analyze cancer-specific needs or outcomes.
Psychosocial impact of COVID-19 on cancer patients, survivors, and carers in Australia: a real-time assessment of cancer support services	2021	Topic mismatch (Lacks tech/implementation details)	While it discusses support needs and references virtual platforms, the main focus is on psychological impacts of COVID-19. The role of virtual communities is acknowledged but not analyzed in terms of structure or efficacy.
Learning together: Sharing circles in rural Alaska on cancer education priorities for youth	2021	No VC discussion	The study focuses on in-person community engagement for cancer education in rural settings. It does not include any digital or virtual community component.
Development of a Lexicon for Pain	2021	No VC discussion	This research centers on natural language processing and pain lexicon development across various data sources. It does not involve cancer patient experience or virtual community support.
The Women Physiatrists Facebook Group: Evaluating the Value of a Private Online Community	2021	Not focused on cancer population	This article evaluates an online group for female physiatrists. While it discusses community value, the population is healthcare professionals, not cancer patients.
Psychosocial interventions for women with a brca1 or brca2 mutation: A scoping review	2021	Topic mismatch (Lacks tech/implementation details)	Though relevant to high-risk populations, this review is specific to BRCA mutation carriers and includes various intervention types (e.g., phone, face-to-face). It does not generalize findings to broader cancer populations or emphasize virtual community functions.
RELIEF: A Digital Health Tool for the Remote Self-Reporting of Symptoms in Patients with Cancer to Address Palliative Care Needs and Minimize Emergency Department Visits	2021	Not a typical VC	RELIEF is a symptom self-reporting app for palliative care. It supports remote monitoring but lacks features of social interaction or peer support typical of virtual communities.
Patient-reportedimpact of myasthenia gravis in the real world: protocol for a digital observational study (MyRealWorld MG)	2021	Not focused on cancer population	The study investigates a rare autoimmune disease (MG), not cancer. It uses digital tools but does not explore virtual support mechanisms or community structures.
How patients experience endocrine therapy for breast cancer: An online survey of side effects, adherence, and medical team support	2021	No VC discussion	Although the survey was distributed via online platforms, the article focuses on treatment experiences and medical communication. It does not assess peer interaction or the community’s support role.
Mapping the online social network of cancer bloggers	2021	Topic mismatch (Lacks tech/implementation details)	This article uses network analysis to explore connections among cancer bloggers. It does not evaluate these networks’ psychological or support value to patients, nor does it address virtual community dynamics.
Can-Pain-a digital intervention to optimise cancer pain control in the community: development and feasibility testing	2021	Not a typical VC	Can-Pain is a pain management app. It emphasizes clinician-patient communication and self-management, without including peer interaction or community-building components.
Improving cancer survivors’ e-health literacy via online health communities (OHCs): A social support perspective	2020	Topic mismatch (Lacks tech/implementation details)	While conceptually aligned with emotional support and digital engagement, the study centers on health literacy outcomes. It does not explore virtual community infrastructure or technology-enablement in depth.
Social media as an emerging tool for reducing prescription opioid misuse risk factors	2020	Not focused on cancer population	This study involves high-risk chronic pain patients using social media interventions. Although it demonstrates online support benefits, it does not involve cancer patients.
Investigating relationships among cancer survivors’ engagement in an online support community, social support perceptions, well-being, and moderating effects of existing (offline) social support	2020	Topic mismatch (Lacks tech/implementation details)	The article shows that online communities can improve perceived support and well-being among cancer survivors. However, it does not analyze community design, functionality, or technical barriers, limiting its implementation value.
Youtube video comments on healthy eating: Descriptive and predictive analysis	2020	No VC discussion	This study uses YouTube comments to analyze dietary behavior. It does not involve cancer populations or examine emotional or peer support within a community structure.
Novel Calculators for Risk Stratification in Hepatocellular Carcinoma: A Concise Review	2020	No VC discussion	This article reviews medical calculators for liver cancer care. It is focused on clinical tools, not patient communities or digital psychosocial interventions.
Granular Mining and Big Data Analytics: Rough Models and Challenges	2020	No VC discussion	This is a data science article that discusses computational frameworks and challenges. It is unrelated to patient support, emotional health, or cancer-specific care.
The Evolution of Breast Satisfaction and Well-Being after Breast Cancer: A Propensity-Matched Comparison to the Norm	2020	Insufficient VC content	While the study draws on online survey data, it does not evaluate the role of virtual communities in shaping patient outcomes. The community is a recruitment source, not a subject of analysis.
Development of a tablet app designed to improve African Americans' screening colonoscopy rates	2020	Not a typical VC	The intervention focuses on health education via tablet app and does not include peer support, interaction, or community features.
A systematic and comprehensive review of internet use in cancer patients: Psychological factors	2020	Topic mismatch (Lacks tech/implementation details)	Although the article acknowledges the role of online communities in patient support, it treats them as part of a broader landscape of internet use. It does not detail community-specific design, outcomes, or implementation processes.
Understanding weight loss via online discussions: Content analysis of reddit posts using topic modeling and word clustering techniques	2020	Not focused on cancer population	This study focuses on weight loss discussions within the general public Reddit community (r/loseit). It does not involve cancer patients or virtual community applications in cancer care or support.
Clinical Applications of Telemedicine in Gynecology and Women's Health	2020	Not focused on cancer population	The article addresses telemedicine applications in general gynecologic and women’s health, with no specific focus on cancer patients or virtual peer support mechanisms.
Using social media data to understand consumers' information needs and emotions regarding cancer: Ontology-based data analysis study	2020	Topic mismatch (Lacks tech/implementation details)	Although the study analyzes cancer-related discussions on social media, it focuses on emotion/information extraction via ontology modeling. It does not assess community dynamics, structure, or implementation challenges of virtual communities.
Use and impact of an online community for hospital patients	2020	Topic mismatch (Not cancer-focused)	The study explores a virtual community for general hospital inpatients. While it discusses emotional support and engagement, the findings are not specific to cancer patients or survivors.
Design of a Mindfulness Virtual Community: A focus-group analysis	2020	Not focused on cancer population	This study targets university students' needs in a mindfulness virtual community and does not involve cancer patients or cancer-related psychosocial issues.
A Focus Group Evaluation of Breathe Easier: A Mindfulness-Based mHealth App for Survivors of Lung Cancer and Their Family Members	2020	Not a typical VC	Though related to lung cancer, this study evaluates a mindfulness mobile app with limited peer interaction. It lacks features of a typical virtual community involving mutual support or sustained engagement.
An innovative online knowledge translation curriculum in graduate education	2020	Not a typical VC	This article describes an educational platform for graduate students. It is not health-related, nor does it concern cancer or virtual peer support.
Communication About Hereditary Cancers on Social Media: A Content Analysis of Tweets About Hereditary Breast and Ovarian Cancer and Lynch Syndrome	2020	Insufficient VC content	Although relevant to cancer and social media, the study focuses on Twitter content dissemination rather than on virtual community engagement or peer support.
Paying attention to relatives of cancer patients: What can we learn from their online writings?	2019	Not focused on cancer population	This article centers on the relatives of cancer patients rather than the patients themselves. It provides insight into caregiver needs, but not into virtual community structure or patient psychosocial outcomes.
Using an Innovative Discussion Platform to Give Voice to Aging-Related Experiences A Pilot Study	2019	Not focused on cancer population	This pilot study concerns general aging experiences and does not target cancer populations or virtual community design for oncology support.
The Preferences of Patients With Cancer Regarding Apps to Help Meet Their Illness-Related Information Needs: Qualitative Interview Study	2019	No VC discussion	This study focuses on app features to support patient information needs. It does not discuss peer interaction, emotional support, or virtual community design.
Survivor guilt: The secret burden of lung cancer survivorship	2019	Insufficient VC content	Though based on an online community survey, the focus is on survivor guilt. The study does not analyze the community's structure or peer interaction mechanisms.
What kills us and what moves us: A comparative discourse analysis of heart disease and breast cancer	2019	Topic mismatch (Lacks tech/implementation details)	While it compares disease discourses on social media, the study does not delve into the functions or implementation of virtual communities in cancer care.
Inferring bladder cancer research prioritization from patient-generated online content	2019	Topic mismatch (Lacks tech/implementation details)	Although sourced from an online forum, the focus is on extracting research priorities, not on virtual community functionality or its emotional support role.
Accounting for Healthcare-Seeking Behaviours and Testing Practices in Real-Time Influenza Forecasts	2019	Not focused on cancer population	This article deals with influenza modeling using tracking data and is unrelated to cancer or virtual community engagement.
Assessing Patient Perspectives on Receiving Bad News: A Survey of 1337 Patients With Life-Changing Diagnoses	2019	Topic mismatch (Lacks tech/implementation details)	While relevant to patient emotions and online data collection, this study focuses on breaking bad news communication and does not analyze virtual community structures.
Examining Predictors of Self-Care Behaviors in Korean Patients with Chronic Hepatitis B	2019	Not focused on cancer population	The study targets patients with chronic hepatitis B, not cancer. It also does not explore psychosocial support in virtual cancer-related communities.
Characterizing Trends in Human Papillomavirus Vaccine Discourse on Reddit (2007-2015): An Observational Study	2019	Topic mismatch (Lacks tech/implementation details)	This article studies HPV vaccine-related discourse, primarily focusing on public perception and misinformation, not on cancer patients or virtual community design.
Online community collaborative map: A geospatial and data visualization tool for cancer data	2019	Not focused on cancer population	This article presents a data visualization platform for cancer statistics. It does not include emotional support or virtual community interaction among patients.
Online support groups offer low‐threshold backing for family and friends of patients with prostate cancer	2019	Topic mismatch (Lacks tech/implementation details)	Although the study references online support groups, it focuses on caregivers and lacks detailed discussion on technical implementation or peer support mechanisms for patients.
Attracting Users to Online Health Communities: Analysis of LungCancer.net's Facebook Advertisement Campaign Data	2019	Topic mismatch (Lacks tech/implementation details)	The focus is on digital outreach via advertisements rather than on evaluating the internal structure, emotional impact, or technical features of the virtual community itself.
A systematic review of natural language processing and text mining of symptoms from electronic patient-authored text data	2019	Article type mismatch (Review)	Though informative for methods, this review does not examine how virtual communities affect cancer patients' emotions or health outcomes directly.
Emotions and coping strategies during breast cancer in Latina women: A focus group study	2019	No VC discussion	The study explores emotional coping in Latina breast cancer survivors via in-person focus groups. Online support or virtual community mechanisms are not assessed.
How Parents of Children with Cancer Seek Information Through Online Communities: A Netnography Study	2019	Not focused on cancer population	This study focuses on parents of pediatric patients. While relevant for caregiver perspectives, it does not analyze community functions for cancer patients themselves.
Three randomized controlled trials evaluating the impact of "spin" in health news stories reporting studies of pharmacologic treatments on patients'/caregivers' interpretation of treatment benefit	2019	No VC discussion	This article analyzes health news interpretation. It does not address online communities or emotional support for cancer patients.
In their own words: Experiences of caregivers of adults with cancer as expressed on social media	2019	Not focused on cancer population	The study examines caregiver narratives. While emotionally rich, it does not assess virtual community design or its role in supporting patients themselves.
Using a Facebook Forum to Cope With Narcolepsy After Pandemrix Vaccination: Infodemiology Study	2019	Topic mismatch	The study pertains to narcolepsy-related online forums. It is not related to cancer populations or oncology-focused virtual communities.
Identifying how patient portals impact communication in oncology	2019	Not a typical VC	This study focuses on patient portals as clinical communication tools. These are provider-facing platforms and lack peer-to-peer interaction features of virtual communities.
