# Supplementary material for: Mapping Characteristics, Applications, and Implementation Challenges of Virtual Communities in Cancer Care: NASSS Framework-Informed Scoping Review
Source: J Med Internet Res. 2025 Oct 22;27:e73093. doi: 10.2196/73093 (PMC12543217; doi:10.2196/73093)
Supplement: Multimedia Appendix 3 [file jmir-v27-e73093-s003.xlsx]

## Sheet: 全部
ID	Title	Publication Year	Source country	DOI URL	Research type	Abstract	Inclusion and Exclusion Criteria	Intervention group (or Total sample)	Control group	Intervention time	Name of virtual community (application)	Type of virtual community	Virtual Community Introduction, Features	Type of social support	Emotional support approach	Negative impacts due to virtual communities	Type of Cancer	Disease stage	Emotional baseline conditions	Patient's age stage	Co-morbidities	Gender composition	Race, ethnicity	Socio-economic status	Impact of the COVID-19 pandemic	Participating devices	User type	Interaction methods (interactive boards, message boards, real-time messaging, calls)	Anonymized or not (reason)	Degree of automation of interventions	Supervision and guidance	Personalized design (content, form)	AI-driven or not	Patient data collection methods	Patient data management (privacy protection)	Technical characteristics	Demand side value	Supply-side value and sustainability	Prioritized needs and willingness to use among different patient groups	Patient experience and satisfaction	Involvement of medical providers	Healthcare provider attitudes toward technology, acceptance, barriers difficulties	Engagement process for technology developers	Views of technology developers	Team composition	Availability of relevant training	Cross-sectoral collaborative working models	Flexibility to respond to operational issues and user feedback	Proactive continuous improvement at the organizational level
1	Evaluating the Usability of an mHealth App for Empowering Cancer Survivors With Disabilities: Heuristic Evaluation and Usability Testing	2024	USA	https://doi.org/10.2196/51522	Mixed method study	Background: More than 18 million cancer survivors are living in the United States. The effects of cancer and its treatments can have cognitive, psychological, physical, and social consequences that many survivors find incredibly disabling. Posttreatment support is often unavailable or underused, especially for survivors living with disabilities. This leaves them to deal with new obstacles and str…	18 years or older; have a history of breast cancer, head and neck cancer, or sarcoma; have completed active treatment; self-identify as a person with a disability; and possess the ability to understand and communicate in English	10 cancer survivors	Not applicable	4 weeks	WeCanManage	Customized Application	The app offers patient education, symptom management, mindfulness, and experience sharing, with interactive activities to reinforce learning. The community and C2P sections enable users to connect, share experiences, and provide support, with filtering by cancer type and disability.	Informative, instrumental and emotional	The community forum and C2P features provided emotional support to cancer survivors, helping them connect with others facing similar challenges. This social interaction reduced feelings of isolation and enhanced psychological support. Participants appreciated these features, feeling less alone and gaining encouragement from shared experiences. They also found comfort in the course content, realiz…	No related content	Breast cancer, head and neck cancer or sarcoma	No related content	No related content	mean age was 59	No related content	9 females, 1 male	9 White or Caucasian, 1 Black or African American	No related content	No related content	Usability test on computer or laptop, ZOOM record. The real use is on the mobile side.	patient	In-app interaction board	No related content	No related content	No related content	No related content	No related content	No related content	No related content	The prototype was initially created as a low-fidelity version using an iterative co-design approach with design teams and cancer survivors. The "Course" section offers a 4-week educational intervention with micro-courses in four modules (WeCanRelate, WeCanAdapt, WeCanBreathe, WeCanSpeakUp) to help survivors manage cancer treatment effects. The content is delivered through text, clickable cards, a…	Many participants highlighted the loneliness of the cancer survivor experience. Consistent with other studies emphasizing the role of social features in mHealth apps, they valued the Community Forum and C2P sections for connecting with others in similar situations, fostering community and support. Reading course content also helped them feel less isolated by realizing others shared their experien…	No related content	No related content	Most participants completed tasks without issues, with only 21% needing help. Task 1 had a learning curve for some, while Task 2 revealed difficulties with the eye symbol for switching formats. Task 4 had issues with clicking the correct library resource, and Tasks 7-8 saw struggles navigating the Community and C2P sections due to small or unclear text and icons. Based on usability evaluation fee…	No related content	No related content	(1) Usability testing results suggested several areas for improvement to enhance the app’s usability and user experience: Accessibility Issues: Small font sizes and icons, especially the navigation arrows on cards, top navigation bar, and eye symbol. Community Navigation: Some participants were confused when creating new posts and navigating the community page. C2P Filter: Difficulty locating and…	Designing the app for cancer survivors highlighted the importance of accessibility. The app was specifically created for survivors with disabilities, offering customizable learning modes, including clickable cards, audio, and text-only views. This flexibility proved especially helpful for participants with cognitive issues like "chemo brain," who found the audio version easier to navigate. Howeve…	No related content	No related content	No related content	Based on two evaluation processes, the team made further modifications to the prototype in response to user feedback, demonstrating adaptability and responsiveness: Icon and Text Size: Increased the size of navigation icons, the eye symbol, arrows, and the top navigation bar to enhance usability. Font Adjustment: Enlarged or bolded fonts across the app for easier reading, including the "Create Ne…	The team modified the prototype again according to the two evaluation processes and the usability evaluation results, and finally formed a version scheme with strong usability and high efficiency
2	Thematic analysis of online discussion forums for soft tissue sarcomas	2023	France / USA	https://doi.org/10.1016/j.ctarc.2023.100773	Qualitative Research	Background and objectives: As there is an increasing reliance on the internet for medical information, patients diagnosed with rare diseases have turned to online community forums to share information about their diagnoses. These forums help patients to gather and share information about their experience with disease. Additionally, these platforms enable patients to build unique connections based…	Inclusion Criteria: Posts from four major online discussion forums related to soft tissue sarcoma (Cancer Research UK, Cancer Survivors Network, Macmillan Cancer Support, and Inspire) were included. The posts had to be related to soft tissue sarcomas of the upper or lower extremities. Posts written between January 1, 2017, and May 1, 2022, were included for analysis. Exclusion Criteria: Posts fro…	506 posts in 106 topics, with at least 221 authors	Not applicable	Not applicable	Cancer Research UK, Cancer Survivors Network, Macmillan Cancer Support and Inspire web sites	Open health forum	Online forums provide emotional support and complementary information not offered by medical teams, serving as valuable resources for patients and their families to share experiences and encourage each other. These platforms offer comfort and psychological support from the "patient's perspective," which is distinct from the support provided by healthcare providers or family members. Forums are ac…	Informative, emotional	Online forums provide emotional support and complementary information not available from medical teams, allowing patients and caregivers to share experiences and offer mutual encouragement. These forums are a valuable resource, offering comfort and psychological support from the "patient's perspective," distinct from the support provided by healthcare providers or family members. The platform all…	No related content	Soft tissue sarcoma	No related content	No related content	No related content	No related content	No related content	No related content	No related content	No related content	Not applicable	Patients, relatives, doctors	Online Community (Interactive board)	These forums offer patients a safe space to ask questions they might feel uncomfortable discussing with doctors or family members. Anonymity helps overcome social barriers and supports patients who may feel stigmatized.	No related content	No related content	No related content	No related content	No related content	No related content	No related content	Online forums provide emotional support and complementary information that differs from medical teams, offering a valuable space for patients and caregivers to share experiences and encourage one another. These forums help overcome social barriers, providing anonymity for those who may feel stigmatized. Key themes include: Emotional Aspects/Connecting with Others: Patients and caregivers share th…	No related content	No related content	No related content	Physicians should utilize these platforms to better understand knowledge and care gaps when providing care for patients diagnosed with soft tissue sarcoma. Physicians from other disciplines have also taken on participatory roles in support groups and social media platforms and have used these platforms to provide accurate information and counsel patients who may have misconceptions. An analysis o…	No related content	No related content	No related content	No related content	No related content	No related content	No related content	No related content
3	The Impact of a Mobile Support Group on Distress and Physical Activity in Breast Cancer Survivors: Randomized, Parallel-Group, Open-Label, Controlled Trial	2023	South Korea / USA	https://doi.org/10.2196/47158	Quantitative randomized controlled study	Background: While mobile health apps have demonstrated their potential in revolutionizing health behavior changes, the impact of a mobile community built on these apps on the level of physical activity and mental well-being in cancer survivors remains unexplored. Objective: In this randomized controlled trial, we examine the effects of participation in a mobile health community specifically desig…	Inclusion criteria were female breast cancer survivors aged 20 to 60 years with a stage 0-III disease based on the 7th edition of the American Joint Committee on Cancer Staging Manual and Eastern Cooperative Oncology Group Performance Status 0. Older patients were excluded from the study due to potential challenges they may face in using smartphone apps and reading small fonts, as required by the…	85 patients	90 patients	24 weeks	WalkON	Customized Application	The intervention in this study was the use of the Breast Cancer Survivor Mobile Community feature on the WalkON app, an activity tracking app. In the mobile community, patients can view their daily steps, share them with other community members, and view their real-time ranking based on their daily steps. Patients receive weekly messages encouraging physical activity and can post their messages f…	Informative, emotional	Patients receive weekly messages encouraging physical activity and can post their messages for other members. Patients were asked to join an existing community that had been established in the previous study to ensure that all patients were immediately included in an active community with multiple members.	No related content	Breast cancer	Stage 0-III breast cancer in Women (7th edition of the American Joint Committee on Cancer Staging Manual)	No related content	20 - 60 years old	No related content	All females	For women with breast cancer in South Korea	Both groups are highly educated, with most people holding a bachelor's degree or above. Although the two groups are balanced, they are not representative of people with low education level.	In some cases, such as during the COVID-19 pandemic, offline communities may not be accessible, while mobile communities can serve as an effective alternative way to support cancer survivors.	smartphone	patient	In-app interaction board	No related content	High. Participants in the intervention group only had to access the mobile app once a week. Among other things, they have the freedom to monitor their daily step count and compare their ranking to other members of the community. They are not even required to submit any reports, the app automatically collects these patients' daily activities and gives feedback to reinforce daily walking.)	During the entire hospital stay after breast cancer surgery, a researcher performs screening and stays in touch with the patient. Once enrolled, the WalkON app was downloaded to the patient's smartphone. Patients received instructions on how to use the app, fill out the DT questionnaire and check their daily step count. Patients in the intervention group were then enrolled by a clinical research …	No related content	No related content	Weekly in-app questionnaires were collected and weekly steps were automatically uploaded. Patients in the intervention and control groups completed a weekly distress thermometer (DT) questionnaire. To improve data collection rates, weekly push alerts were sent to all patients' smartphones from Sunday to Tuesday. Patients' clinical information was collected from the hospital's electronic medical r…	No related content	These include the distress thermometer, step ranking, and community. In this study, participants in the intervention group only had to access the mobile app once a week. Among other things, they have the freedom to monitor their daily step count and compare their ranking to other members of the community.	No related content	No related content	No related content	No related content. The interface is relatively simple and easy to operate, and walking data can be automatically uploaded even if it is not used	No related content	Engaging cancer survivors in a mobile app-based community is a resource-saving and effective intervention to reduce distress. Participating in mobile app-based peer communities is a promising tool to reduce suffering for breast cancer survivors and encourage them to engage in walking activities. Mobile technology can effectively improve the level of care for cancer survivors.	No related content	No related content	No related content	No related content	No related content	No related content	No related content
4	Experiences of Peer Communities in a Cancer Smartphone App Among Adolescents and Young Adults With Cancer	2023	Denmark	https://doi.org/10.1016/j.soncn.2023.151408	Mixed method study	Objectives: Adolescents and young adults (AYAs) with cancer have identified connection to online communities of same-age peers to be essential for psycho-social support. In this study, the aim was to explore AYAs with cancers' and AYA cancer survivors' use of the Kræftværket cancer app's social forum and experiences of peer communities in the forum. Differences due to gender and treatment status …	Inclusion criteria: AYA cancer patients and AYA cancer survivors between the ages of 15 and 29 years who should have access to a smartphone. Our target is 50% of newly diagnosed cancer patients (within the first 30 days) and 50% of patients followed up after cancer treatment (within the last 5 years). Exclusion criteria: aya who have been involved in the app co-creation development process, aya w…	75 patients	Not applicable	6 weeks	Kræftværket	Customized Application	The Kræftværket app responds to the need for a digital platform that meets the peer support needs of adolescent cancer patients and young adult cancer patients to connect with like-minded people.25 The app was developed in 2017 among adolescent cancer patients (aged 15-29 years) at the physical adolescent support center “Kræftværket” at Rigshospitalet, Copenhagen University Hospital, Denmark. ærk…	Informative, emotional	Compared with 58% of the men, 77% of the women experienced a sense of community with the other AYAs. Additionally, 69% of women and 42% of men experienced a sense of community with the other AYAs, which they did not experience with their own peers, and this difference was even more prominent in women currently receiving treatment, 70%, in contrast to men currently receiving treatment, 27%. The AY…	Some were scared to hear about side effects that they had not had themselves, and about others who had relapses. A few completely avoided to read scary information about cancer because it made them uncomfortable. To distance themselves from the disease, they stopped reading the threads in the social forum	Pan-cancer	No related content	No related content	16 - 29 years old	No related content	41 females, 34 males	For AYAs cancer patients in Denmark	No related content	The study was conducted during the COVID-19 pandemic, which have may impacted the AYAs’ use of mobile technology. We know from the users of the physical room Kræftværket that they were keen on using social media to keep in contact with peers during the first lockdown in Denmark. However, we also know that they began to feel virtual communication strain in maintaining electronic contact during the…	smartphone	patient	In-app interaction board	Anonymity is acceptable. Patients can create their own anonymous profiles, but this also leads to users feeling alienated and more superficially connected to others. Some people believe that virtual communities should stay in the virtual world and have nothing to do with the real world. Some are not interested in meeting others, finding out where they live, or connecting with others on other plat…	No related content	No related content	No related content	No related content	Questionnaires were prepared in paper form and sent to participants immediately after 6 weeks, either in physical form or via email (depending on whether participants were hospitalized or at home at the time of distribution).	The development of eHealth apps has gained ground in recent years, and in European countries—including Denmark where this study is carried out—apps are subject to state legislation in relation to cyber security (the General Data Protection Regulation [GDPR]) to protect users’ personal information.22 Besides the obvious benefitof data protection, a significant advantage of eHealth app development …	No related content	The Kræftværket app fulfills the need for a digital platform that addresses the peer support needs of adolescent and young adult cancer patients to connect with like-minded people. Adolescent and young adult cancer patients who are isolated due to treatment, or those who live in other parts of the country that are far from hospitals and do not have access to support centers, will have the opportu…	The results of this study have important implications for healthcare professionals working with target groups of adolescents and young cancer patients to plan and develop eHealth cancer applications, as well as to strengthen peer relationships among adolescents and young cancer patients. The app addresses the needs and desires of adolescents and young cancer patients for age-appropriate cancer su…	Compared with 58% of the men, 77% of the women experienced a sense of community with the other AYAs. Additionally, 69% of women and 42% of men experienced a sense of community with the other AYAs, which they did not experience with their own peers, and this difference was even more prominent in women currently receiving treatment, 70%, in contrast to men currently receiving treatment, 27%. There …	The experiences of adolescents and young adults with cancer in peer communities were described as a mutual understanding of each other's situations, as if they were in the same boat, which increased a sense of normalcy and decreased isolation. Many AYAs appreciated the Social Forum as a broad community as it increased the feeling of being in the same situation as many other people and it constitu…	No related content	No related content	No related content	No related content	No related content	No related content	No related content	No related content	No related content
5	The Role of Social Media and Breast Cancer: How Does It Impact Patients?	2023	England / USA	https://doi.org/10.1159/000530433	Qualitative Research	Introduction: Patients are increasingly turning to other sources for their health information. Social media has become mainstream, and the easy access to online communities, health professionals, and shared experiences of other patients has made social media a place where many patients turn to. Methods: In this qualitative report, 2 patients who have had breast cancer describe the reasons why the…	No related content	2 patients	Not applicable	Not applicable	Not applicable	Socia media	Not applicable	Informative, emotional	Using social media allows you to connect with people who are going through something similar. These people know what it's like to be diagnosed with cancer, the fears associated with waiting for the results of scans, fatigue, what it's like when a friend disappears from real life, the guilt of being a parent/spouse of a cancer survivor, and a whole host of other common feelings. People can openly …	(1) Contrast: for someone who is going through cancer and is in a vulnerable position, it is easy to forget that social media posts are carefully planned. Some people may be feeling very low (experiencing anxiety, stress, sadness, etc.). Look different from their usual self (e.g., bald, no eyelashes, no eyebrows, rashes, overweight, underweight). When they see posts from people with similar diagn…	Breast cancer	No related content	No related content	No related content	No related content	All females	No related content	No related content	No related content	No related content	The community is not merely made up of cancer patients and people who have had cancer; it is also populated by cancer charities, organisations, health and wellness bloggers, businesses, patient advocates, medics, nurses, cancer specialists, medical facilities, support groups, and carers.	Public social media	No related content	No related content	No related content	No related content	No related content	No related content	No related content	No related content	Social media has clear benefits for many cancer patients. The ability to connect with peers can provide learning opportunities through the exchange of stories and experiences. Patients can help each other with reliable information, share tips on how to cope with emotional and physical stress, and benefit from common strategies on how to move forward. It also creates space for emotional and psycho…	Participation in online communities enables patients to better interact with healthcare professionals and allows for a more equal partnership between patients and healthcare providers [13]. Increasingly, healthcare professionals are realizing the power of social media and the accessibility and reach of its users to disseminate public health messages and information [14-16] and engage patients in …	No related content	No related content	With a large number of medical staff, professionals, charities and cancer specialists active on social media, people have the opportunity to find out what really helps during and after treatment. Educational information ranges from how to cope with common side effects to more specific surgical options for the particular type of surgery booked. There is also information on exercise, diet, stress m…	No related content	No related content	No related content	No related content	No related content	No related content	No related content	No related content
6	The role of personality traits in participation in an Online Cancer Community	2023	Australia	https://doi.org/10.1108/ajim-05-2022-0242	Qualitative Research	Purpose The purpose of this study was to investigate how personality traits influence participative behaviour in an Online Cancer Community (OCC). Design/methodology/approach Qualitative semi-structured interviews were conducted with 42 users of one of the largest OCCs in Australia – Cancer Council Online Community in New South Wales (NSW). Findings The results showed that extraversion, emotional…	The inclusion criteria were regularly visiting or contributed to the OC, understanding English and being over 18 years old. Users were classified as posters if they had posted at least once a month within the last three months. Users who classified themselves as active members of the OC, but on the investigation (using data from CCNSW on the specific interviewee’s actual participation) found to b…	28 patients	Not applicable	Not applicable	CCOC (cancer council online community)	Open health forum	This study was conducted in collaboration with the Cancer Council Online Community (CCOC) hosted by the Cancer Council of New South Wales (CCNSW), Australia. This is an asynchronous platform that offers anonymity and free membership to all registered users. As many users as possible participate to share knowledge and support each other. Online participation improves the well-being and quality of …	Informative, emotional	Online engagement improves the well-being and quality of life of online learning users and provides social and information benefits. As many users as possible participate, share knowledge, and support each other.	In the OCC, lurkers who were less agreeable chose not to engage to avoid raising objections if they believed the cancer information was irrelevant or inaccurate. Those lurkers reported that potential conflicts arising from disagreements and criticism on the forum are negative effects of interacting online.	Pan-cancer	No related content	No related content	No related content	No related content	24 females, 18 males	No related content	No related content	No related content	No related content	patient	Online health community	Anonymity is acceptable. Maintaining anonymity by using a pseudonym when interacting with others online can facilitate the transformation of introverts into active contributors. Research suggests that anonymity plays an important role in influencing the level of interaction within online support communities.	No related content	No related content	No related content	No related content	No related content	No related content	No related content	No related content	No related content	No related content	No related content	No related content	No related content	No related content	No related content	No related content	No related content	No related content	No related content	No related content
7	An Examination of Patients and Caregivers on Reddit Navigating Brain Cancer: Content Analysis of the Brain Tumor Subreddit	2022	USA	https://doi.org/10.2196/35324	Qualitative and descriptive research	Background: Occurring in up to 40% of all patients with cancer, the incidence of brain tumors has caused limited survival, a high psychosocial burden, and an increase in the loss of decision-making capability for the unique population. Although specific symptoms depend on the type of brain tumor, a clinical team of physicians, nurses, and other individuals commonly assist patients and their careg…	Inclusion: Posts from users writing about their own experiences or those of others with brain tumors were included. These posts covered a range of topics, including treatment, personal stories, emotional support, and coping mechanisms. Exclusion: The study excluded posts without clear information on the user's relationship to the patient, or where the type of brain tumor was not disclosed or was …	100 posts	Not applicable	Not applicable	Reddit	Socia media	Many patients and caregivers continue to seek external support through social media to process their emotions and seek comfort outside of the clinical setting. Users describe their emotional changes during the grieving process and do not expect replies or comments from others. These posts, in turn, served as a vivid therapeutic tool to help Reddit users process and heal from the emotional turmoil…	Informative, emotional	In most of the threads, users describe their emotional changes during the grieving process, and these threads, in turn, serve as a vivid therapeutic tool to help Reddit users process and heal from the emotional turmoil associated with brain tumors. The three topics in the subforum reflect a unique group psychotherapy process. Much of the content aligns with the 11 therapeutic factors used in grou…	HPs should consider telling patients and caregivers that, while such online forums can be virtual therapeutic spaces, patients and caregivers should still take precautions to safeguard against any unwanted spam or harmful posts (as with all online interactions). The moderation policies of this particular subreddit follow the eight guidelines listed for all of the Reddit communities, and moderator…	Brain cancer	No related content	No related content	No related content	No related content	No related content	No related content	No related content	No related content	No related content	Patients, relatives	Public social media	Anonymity is acceptable. One of these social media sites (Reddit) provides anonymity that can give users a sense of comfort where they are allowed to act in accordance with their natural disposition without fear of judgement. The anonymity combined with virtual storytelling can foster a real therapeutic relationship for patients and caregivers, especially for those affected by life-changing disea…	No related content	No related content	No related content	No related content	No related content	No related content	No related content. (Subforums of public social media platforms are easy to access and not very complicated to operate)	Patients and caregivers may seek out and use social media to learn about their illness. Many patients and caregivers still seek external support through social media to process their emotions and seek comfort outside of the clinical setting.	No related content	No related content	No related content	No related content	HPs may want to integrate social media or online, public, anonymous forums such as Reddit as a therapeutic tool into personalized care plans for caregivers as their loved ones enter into palliative care.	No related content	No related content	No related content	No related content	No related content	No related content	No related content
8	Exploring predictors of and barriers to online prostate cancer community use: A cross‐sectional survey of users and non‐users	2022	Australia	https://doi.org/10.1002/pon.5867	Quantitative research	Objective: Prostate cancer survivors are increasingly turning to online communities for support. This study explored predictors of and barriers to use. Methods: A prospective survey of 141 Australian prostate cancer survivors assessed sociodemographic, clinical, psychosocial, and attitudinal characteristics associated with intention to use, and subsequent use of online communities. Results: The s…	No related content	141 patients	Not applicable	Not applicable	Not applicable	Socia media, Open health forum	Prostate cancer survivors are increasingly turning to online communities to cope with their disease. These forums are primarily used to provide informational support, and men report that they have helped them learn more about prostate cancer, treatment options and treatment side effects. As a result, men gained a sense of empowerment and control over their condition, felt more confident in discus…	Informative, emotional	Second to receiving information, sharing similar experiences amongst peers serves to validate their experiences, provides them with a sense of camaraderie, helping them to feel less isolated and more understood.	Indications that men may feel more concerned about the consequences of their disease and become too preoccupied with their illness by engaging in online communities, also aligns with past research. Exposure to unknown treatment side‐effects, via forum discussions, has been found to increase perceived stress and stigma in users.	Prostate cancer	No related content	No related content	49 - 85 years old	No related content	All males	No related content	Participants were: aged between 49 and 85 years of age; resided in major cities (48.9%), followed by regional centres (35.3%), and rural and remote communities (15.8%); were mostly married (83.6%), retired (68.1%), and had a medium level of income (63.6%); and had high levels of education, with most having completed a university degree (38.3%) or a TAFE/Trade certificate (32.6%).	In response to COVID‐19 lockdowns, researchers and healthcare professionals are calling for transitions towards telehealth to continue, with phone and online resources becoming routine fixtures in cancer care.	No related content. The site can be accessed from a mobile phone, tablet or computer.	patient	Public social media, Online health community	No related content	No related content	No related content	No related content	No related content	No related content	No related content	No related content	Prostate cancer survivors are increasingly turning to online communities to cope with the disease. Men report that these forums are primarily used to provide informational support and to help them learn more about prostate cancer, treatment options and side effects of treatment. As a result, men gained a sense of control and mastery over their condition, felt more confident in discussions with th…	No related content	Non‐users believed online communities were too shallow, past users indicated they took too much time, and current users reported they were too informal. The most critical barriers to use were finding a suitable community, finding time and opportunity to use them, and talking about or articulating their illness on the Internet.	Current and past users, as well as their close contacts, have more positive attitudes towards use. Non-users encountered more barriers to use, had less life-altering health changes, and were more likely to live in rural or remote areas. Current users found online prostate cancer communities to be too informal, past users found them to be too time-consuming, and non-users found them to be too supe…	No related content	When discussing available resources, clinicians may wish to describe the advantages of online communities to improve attitudes and thereby increase the likelihood of use. Improving attitudes toward online prostate cancer communities and helping men overcome barriers to use may help encourage more men with unmet supportive care needs to seek help from these communities.	No related content	No related content	No related content	No related content	No related content	No related content	No related content
9	Mirroring, monitoring, modelling, belonging, and distancing: Psychosocial processes in an online support group of breast cancer patients	2022	Italy	https://doi.org/10.1002/jcop.22696	Qualitative Research	Breast cancer patients are primary users of Internet Health Forums, virtual self-help communities where they find and share information, preoccupations, and support. Previous literature has mainly focused on analysing the contents and the outcomes of breast cancer forums' participation. In light of the Community of Practice theoretical model, our research investigated the psychosocial processes t…	No related content	16 patients	Not applicable	Not applicable	Hard-as-Walls (Dure come muri)	Open health forum	“Hard-as-Walls” was founded on August 23, 2007, by a patient. She opened this virtual space “because talking helps”. With nearly 4,000 members, it is the most popular forum for women with breast cancer in Italy. The platform has five main sections and many subsections: (1) “Speeches”: where participants share their stories of life and illness, as well as initiatives they think may be of interest …	Informative, emotional	The first is the fulfillment of information needs and the overcoming of uncertainty, fear and stigma associated with the course of the disease. The development of empathy and supportive relationships enables patients to overcome the isolation they feel and to face the disease positively. Modeling has a very empowering effect, motivating patients to cope with the difficulties of treatment: “The mo…	Some adverse effects were also seen in a few patients' narratives, where reading about another participant's death immediately brought to mind one's own possible death. There is a certain sense of boundaries and the process of adapting to a new environment is fraught with uncertainty, which may influence the final decision on whether to join the forum or not. Patients are psychologically vulnerab…	Breast cancer	13 had passed the treatment period and were undergoing check-ups; 2 were in the post-operative phase of cancer management; and 1 was undergoing new treatment after a recurrence of the disease after many years.	No related content	32 - 63 years old; mean age was 48	No related content	All females	No related content	No related content	No related content	No related content	Patients, relatives	Online health community	First, the anonymity of the interactions on the platform. Anonymity favours sharing as users feel freer to express themselves on embarrassing topics or on issues that they feel unable to discuss with their doctor: “The forum allows talking, sometimes even discussing, confronting each other, in a completely anonymous way, it leaves complete freedom of expression, also to address more delicate issu…	No related content	No related content	No related content	No related content	No related content	No related content	The greatest potential of online forum communities is that they provide readily available and easily accessible network support.	Two features of the forum facilitate this belonging process. First, the anonymity of the interactions on the platform. Anonymity favours sharing as users feel freer to express themselves on embarrassing topics or on issues that they feel unable to discuss with their doctor: “The forum allows talking, sometimes even discussing, confronting each other, in a completely anonymous way, it leaves compl…	Several studies have emphasized that participation in these groups provides informational support about disease characterization, evolution, and treatment, which can help patients form a framework for their experiences and facilitate their interactions with treating physicians. By reading information from other users about decisions, treatments, consequences, and coping strategies, patients disco…	Despite the many benefits of virtual communities, some patients need to remove themselves from the forum. The hope is that they will not be absorbed by their pathological roles and make space for their other life roles - women, workers, mothers or grandmothers (many patients appreciate the preciousness of the time of their lives and want to give more of their remaining time to their families rath…	No related content	No related content	No related content	No related content	No related content	No related content	No related content	No related content	No related content	No related content
10	To Improve Supportive Care for Patients Taking Oral Anticancer Agents	2022	USA / Australia	https://doi.org/10.3233/shti220137	Qualitative Research	Oral anticancer agents (OAA) are increasingly prescribed to treat cancer because they are flexible and convenient to use. However, managing complex OAA regimens and life-threatening toxicities at home can be challenging for patients and their caregivers. It is urgent to better understand the supportive care needs for OAA and develop novel approaches to facilitating self-management and communicati…	No related content	100 posts and 200 comments	Not applicable	Not applicable	Reddit	Socia media	Patients and caregivers often utilize online communities to share personal experiences and concerns, exchange emotional and informational support, identify relevant resources, and benefit from peer counseling. For self-management of OAA medications, mHealth can provide patients with low-threshold (i.e., anytime, anywhere) health assessments and medical assistance. Health assessments include built…	Informative, instrumental and emotional	Emotional support from peers: patients and caregivers often sought and provided emotional support in online forums. One patient encouraged another that OAA had worked for his/her situation. Caregivers also receive prayers and comfort when a patient's family member is experiencing pain or has died.	No related content	Unexplained (classified as Pan-cancer)	No related content	No related content	No related content	No related content	No related content	No related content	No related content	No related content	No related content	Patients, caregivers	Online health community	No related content	No related content	No related content	No related content	No related content	No related content	No related content	No related content	The increasing volume of OAA discussions on Reddit suggests that online communities are increasingly adopted by cancer patients and caregivers to discuss OAA use. The OHC analysis revealed a wide array of topics that patients and caregivers discuss on online forums. They share personal experiences of using OAA such as efficacy and side effects, information and resources that they derived based on…	mHealth provides patients using OAAs with ways to communicate and interact with their healthcare providers and peers. Online questionnaires can help patients systematically self-assess their symptoms and mental status of side effects of OAA use and enhance their understanding of their condition. Educational materials and information provided by mHealth can also help patients increase their awaren…	No related content	No related content	No related content	No related content	No related content	For the self-management of OAA, mHealth can provide patients with low-threshold (i.e., anytime anywhere) access to health assessment and healthcare assistance. The health assessment includes built-in questionnaire surveys to conduct self-assessment of the side effects of the medications used and the patient’s psychological condition. Moreover, mHealth can provide patients with various forms of ed…	No related content	No related content	No related content	No related content	No related content
11	Join, Stay or Go? A Closer Look at Members Life Cycles in Online Health Communities	2021	USA	https://doi.org/10.1145/3449245	Mixed method study	Online health communities (OHCs) have become important resources from which members can obtain social support. Since most benefits of OHCs are provided by its members, it is crucial that OHCs maintain a critical mass of active members. This paper examines temporal changes in members' participation in a cancer-orientedOHC, focusing on the changes in members' motivations and behavior as they transi…	No related content	Sample interviews: Semi-structured interviews were conducted with 20 long-term CSN participants. Sample survey: 5426 CSN members were surveyed. Behavior Log Sample: Analyzed the behavior log data of 136,323 users on CSN between August 2008 and August 2018.	Not applicable	Not applicable	CSN (Cancer Survivors Network）	Open health forum	Cancer Survivors Network (CSN), a collection of online peer support groups organized by the American Cancer Society. Launched in July 2000, CSN was designed to offer cancer patients and their families experienced-based knowledge and social support from other members [9]. According to a report published in 2018, CSN attracts over 3 million unique visitors per year and over 140,00 people register n…	Informative, emotional	While the majority of the interviewees reported that they joined CSN mainly to know more about their disease, interviewees also identified obtaining emotional support as an associated benefit brought by participating in CSN. Members got direct encouragement from fellow members regarding their situation. Companionship with members in similar situations provides comfort and reduces feelings of isol…	However, one of the major contributions of our research was identifying reasons for leaving that are unique to OHCs – the emotional toll of participation, especially from reading about the poor health and even death of fellow members. Old-timers want to help others, but doing so had negative consequences that made continuing participation difficult and seemed to lead them to take a break or indef…	Unexplained (classified as Pan-cancer)	No related content	No related content	The mean age of the interview sample was 56.3 years	No related content	No related content	No related content	No related content	No related content	No related content	Patients, relatives, friends	Online health community	No related content	No related content	No related content	No related content	No related content	No related content	No related content	No related content. Public social media platforms are easy to access and not complicated to operate.	While the majority of the interviewees reported that they joined CSN mainly to know more about their disease, interviewees also identified obtaining emotional support as an associated benefit brought by participating in CSN. Members got direct encouragement from fellow members regarding their situation. Consistent with the disease-journey perspective, results indicate that members seemed to join …	No related content	No related content	No related content	No related content	No related content	No related content	In OHCs, their participation pattern shifts from seeking support to providing it. Despite the importance of these core old-timers in keeping the community alive, most features of OHCs are aimed at the process of providing disease support. We echo prior research such as [41], as we urge for more targeted designs for members in different stages of their OHC journey, specifically to support the uniq…	No related content	No related content	No related content	No related content	No related content
12	A qualitative study of online support communities for lung cancer survivors on targeted therapies	2021	USA	https://doi.org/10.1007/s00520-021-05989-1	Qualitative Research	Background: Due to recent treatment advances, people who have non-small cell lung cancer with oncogenic alterations are an important new group of cancer survivors. Little is known about lung cancer online support communities. This research was guided by two primary questions: (1) How do these lung cancer survivors engage in online support communities? and (2) What are the psychological, social, a…	Forty participants met the following inclusion criteria: (1) metastatic or advanced non–small cell lung cancer with one oncogenic alteration (EGFR, ALK,or ROS1); (2) well enough physically and psychologically to participate; (3) English proficiency; and (4) receiving medical care in the USA. Patients were identified using purposive sampling from oncogenspecific online lung cancer support groups: …	40 patients	Not applicable	Not applicable	Facebook	Socia media	These are closed groups; to join, persons must have lung cancer or be a caregiver for someone with lung cancer. Each group included a few hundred to a thousand or more participants globally. Online lung cancer support communities provide support, camaraderie, and specialized health information. Participants described engaging in the online community through (1) initializing communication through …	Informative, emotional	Online lung cancer support communities are a source of specialized health information and a sense of belonging. For those facing life-threatening health issues, meeting people with the same diagnosis can bring hope through a shared understanding of the psychological and physical burden of the disease. A survivor's listening ear and understanding eases the emotional burden on family and friends. W…	Risks and possible harmful effects of participation included exposure to misinformation, privacy concerns, social comparison, and emotional burden. Some expressed concern about possible misinformation about diet, supplements, and alternatives. To avoid these risks, some preferred to trust their health care providers rather than discuss treatment-related issues with their peers. Politics and relig…	Advanced lung cancer	Most participants were in stage IV (n = 38).	No related content	30 - 75 years old（mean age was 48）	No related content	28 females, 12 males	The majority were White (n=34). Despite efforts to recruit underrepresented minorities (e.g., follow-up job postings and e-mails emphasizing the search for people of color), this sample primarily represents privileged white upper-middle class individuals with Internet access who may not be able to reach out to racial/ethnic minorities. In the United States, racial and ethnic disparities exist in …	No related content	Cancer survivors also face the devastating health, social, financial, and psychological burdens of the coronavirus disease 2019 (COVID-19). Individuals may experience distress and social isolation due to challenges and safety concerns in accessing their usual support networks [11]. Patients have fewer contact points with their physicians, other patients (e.g., informal interactions in the waiting…	No related content	Patients, caregivers	Public social media	No related content	No related content	No related content	No related content	No related content	No related content	No related content	No related content. Public social media platforms are easy to access and not complicated to operate.	No related content	No related content	No related content	No related content. However, public social media platforms are more concise and easy to use.	No related content	No related content	No related content	No related content	No related content	No related content	No related content	No related content	No related content
13	Feasibility and Acceptability of a Mobile Phone App Intervention for Coping With Cancer as a Young Adult: Pilot Trial and Thematic Analysis	2021	USA	https://doi.org/10.2196/25069	Mixed method study	Background: Many young adult patients do not receive adequate psychosocial services to help them cope with cancer. Objective: This study aims to assess the feasibility and acceptability of a smartphone app (iaya) intervention that was designed to create an engaged community of young adult patients and help them learn emotional coping skills. Methods: For this single-group pilot trial, 25 young ad…	The eligibility criteria were as follows: had a diagnosis of cancer, were receiving active cancer treatment, were under the care of a Dana-Farber oncologist, aged 19-39 years, had access to a smartphone (iOS or Android), and had a willingness to use the iaya app and complete study surveys as well as a qualitative exit interview. Exclusion criteria included the following: an inability to provide i…	25 patients	Not applicable	12 weeks	iaya	Customized Application	The iaya intervention was a smartphone app intervention designed to improve the psychological care for young adults with cancer, and it consisted of several components. Clinical content for the iaya app was developed by mental health clinicians specializing in the care for young adult patients with cancer (KM and KF). We sought to accomplish our goal of improving young adult–specific psychologica…	Informative, instrumental and emotional	In the community (community feed), users can post messages in public forums and comment on or react to other users' posts. If users want to connect privately with other users, they can send direct messages to people they recognize on the community feed in the private messaging section (private messaging). Private messaging provides a space for users to record their thoughts and save meaningful in…	Asked specifically about the possible negative emotional impact of using the app, only one patient indicated that they felt that some of the content shared by other participants triggered certain negative emotions. Additionally, some patients noted that it was sometimes difficult for them to read some of the content on the community tweets, especially when other patients were not doing as well as…	Pan-cancer	11 in early stage, 12 in late stage	No related content	mean age was 28 years (SD 5);	No related content	14 females, 11 males	Twenty of the 25 were white and five identified themselves as black or other people of color. The sample lacked racial and ethnic diversity.	A total of 23 participants had a college or advanced degree, and 13 participants were employed.	We aimed to enroll 30 participants for this pilot feasibility trial over a 6-month enrollment period but suspended recruitment 2 months earlier because of halted research operations related to the COVID-19 pandemic.	smartphone	patient	In-app interactive board, private information	Anonymity is acceptable. Users can either create a profile with their real name or create a username based on personal preferences.	High. There are 131 courses available and users can choose their own	Participants were asked to download the freely available iaya app and recommended to use the app ≥3 times per week. During the first 3 weeks of study participation, a research assistant with a master’s degree in public health (AR) conducted weekly phone calls to see if participants had any technical issues with accessing or using the app. Thereafter, the participants received one more phone call …	No related content. In addition to being able to modify whether to receive in-app notifications.	No related content	Data on participants' usage behavior was collected using the Mixpanel analytics platform. We collected information unique to the user, but completely removed the user's identity to understand how often the user used the application. We also recorded the number of times the participant engaged in coping exercises. The de-identified usage data was sent directly from the user's mobile device to Mixp…	All data are encrypted while in transit and stored on an encrypted database server provided by the Partners Health System. All data were collected and stored in a Health Insurance Portability and Accountability Act–compliant manner.	The functions are relatively rich, including virtual community, coping skills practice, etc., and the technical implementation is not complicated. The interface is simple and the color scheme is fresh, which is more suitable for young people's aesthetics and use. A relatively new feature is the development of a virtual waiting room, which allows you to view nearby people. There are Android and io…	To some extent, it meets the psychosocial needs of young cancer patients and provides them with content to practice. There were many patients who do not participate in diving, but still feedback that the app was a great help. (Better feedback on community features) The majority of patients indicated that community feedback was their favorite feature, while only a few mentioned coping exercises. S…	Specifically, in the area of cancer, young people have shown interest in smartphone apps and social media interventions designed to provide mental health care and peer support. Other researchers have also recognized the potential for delivering cancer-related care through smartphone apps. However, the majority of cancer-related apps aim to raise awareness and provide information, while a small nu…	Although the app was not designed to be integrated within their larger clinical care, some patients indicated that they may have used it more frequently if a clinician encouraged them to use different features of the app or recommended specific elements.	Interviews revealed that participants liked the overall design and functionality of the app. For example, one patient said, “It looks neat and I can find what I'm looking for quickly, which is nice.” I like it. Another participant noted, It's self-explanatory and easy to navigate. (Better feedback on community features) The majority of patients indicated that the community feedback was their favo…	The development process included input from mental health clinicians (KF and KM) in the Dana-Farber Young Adult Program, and other psychosocial clinicians at Dana-Farber. During the first 3 weeks of participation in the study, a research assistant (AR) with a master's degree in public health made weekly phone calls to ask participants if they were experiencing any technical problems accessing or …	No related content	With funding from the Oak Foundation, we developed the iaya app as a stand-alone intervention with input from mental health clinicians (KFs and KMs) at the Dana-Farber Young Adult Program, other psychosocial clinicians at Dana-Farber, and engineers at HTD Health (New York, NY). In addition, between November 2016 and March 2019, we held eight stakeholder meetings with young adult patients. Three o…	No related content	Mental Health clinicians (KF and KM), other social psychological clinicians at Dana-Farber, and engineers at HTD Health (New York, NY) all provided input. We also invited 9 young patients as super users to conduct a private test and give feedback. Participants were asked to download the freely available iaya app and recommended to use the app ≥3 times per week. During the first 3 weeks of study p…	No related content	No related content	Ongoing version optimization was performed during the study period to address a number of technical issues. There were no significant changes to the functionality or content of the application during the study. At the start of the study (November 11, 2019), participants downloaded version 1.0.20 of the iaya app. Early in the study, the app needed to be updated to ensure that Mixpanel was collecti…	There were no significant changes to the functionality or content of the app during the study. At the start of the study (November 11, 2019), participants downloaded version 1.0.20 of the iaya app. Early in the study, the app needed to be updated to ensure that Mixpanel was collecting data correctly. We released version 1.0.21 on December 11, 2019, at which point the research assistant contacted …
14	Characterising experiences with acute myeloid leukaemia using an Instagram content analysis	2021	Australia	https://doi.org/10.1371/journal.pone.0250641	Qualitative Research	Instagram has more than one billion monthly users, which presents a unique research opportunity particularly in rare diseases or hard to reach populations. This study focuses on acute myeloid leukaemia, a rare haematological malignancy and aims to characterise who posts acute myeloid leukaemia-related content and the type of content created. The findings can provide information and a method for f…	Inclusion Criteria: Search for specific hashtags, such as #acutemyeloidleukemia, #acutemyeloidleukaemia, and #amlsurvivor, which were previously identified as being used by AML patients, on the Instagram web version. Posts found through these hashtag searches were included in the study scope. Exclusion Criteria: Posts were excluded if they were videos, as the content extraction method used in the…	100 posts	Not applicable	Not applicable	Instagram	Socia media	Instagram is primarily a mobile application but has a desktop website with limited functionality. One ofthe most popular social media platforms, Instagram, has almost one billion active monthly users [8]. Instagram is differentiated from other social media platforms by user-posts’ being dominated by a photo. Most users choose to add accompanying text to their photos as well as tags or labels, ter…	Informative, emotional	People tell such personal stories through Instagram may be explained by social media use being linked with patient empowerment through improved self-management and enhanced psychological and subjective well-being [1, 3]. These benefits may be obtained through real or perceived social connectedness ofusers ofInstagram where they feel a sense of intimacy through sharing or social support, through c…	There are some misinformations in the community that can be misleading.	Acute myeloid leukemia	No related content	No related content	No related content	No related content	No related content	No related content	No related content	No related content	Smartphone/Website	Patients, relatives, friends, professional organizations	Public social media	Anonymity is acceptable.	No related content	No related content	No related content	No related content	No related content	No related content	No related content. (Public social media platforms are easy to access and not complicated to operate)	Over three-quarters (76.2%) ofpeople diagnosed with cancer accessed the Internet for cancer-related information and more than one quarter used social media relating to their health [2]. Patients commonly report using webpages, blogs, interactive forums and social media to obtain information to help make informed decisions, find practical information or answers to health related questions, stay in…	If users are predominately seeking or providing support through personal storytelling, Instagram presents an opportunity for health providers and other organisations tasked with awareness-raising or support and wellbeing. Furthermore, it is likely patients and their friends and family are highly motivated to sustain the engagement with cancer communication initiated by reputable professional orga…	In contrast to a Facebook content analysis including breast, prostate and other reproductive cancers, Instagram users concerned with AML do not appear to be information seeking, which may be due to the inherent functionalities ofthe platform [28]. This means that health professionals, researchers and professional organisations should endeavour to tailor their communication respectively to the mos…	No related content. However, public social media platforms are more concise and easy to use.	Medical providers had minimal involvement on Instagram during the study. No individual or institutional medical providers were found posting AML - related content.	Some healthcare professionals can and are using social media. A recent Italian study of neurologists showed that 56% of the sample used social media to connect directly with patients, with the majority of healthcare professionals favoring this method of communication [33].Instagram may offer opportunities for clinician-led content that is trustworthy and engaging to patients, but there is a deart…	No related content	No related content	No related content	No related content	No related content	No related content	No related content
15	Integrating online community support into outpatient breast cancer care: Mayo Clinic Connect online platform	2021	USA	https://doi.org/10.1177/20552076211048979	Quantitative and descriptive research	Introduction: Mayo Clinic Connect is an online community of over 100,000 members who support each other through sharing lived experience when facing and managing new diagnoses. The community is moderated by Mayo Clinic staff and volunteer patient mentors. Methods: Mayo Clinic breast clinic patients undergoing evaluation received a binder of support resources including a brochure about Mayo Clinic…	All breast cancer patients evaluated at the Mayo Clinic Breast Clinic were eligible to participate in the study. This means that any breast cancer patient who was seen at the clinic during this time period was included as a potential subject for the study, regardless of the stage of disease, treatment, age, gender and other factors.	102 patients	Not applicable	Not applicable	Mayo Clinic Connect	Open health forum	Mayo Clinic Connect (Connect) is a patient-led online community hosted, managed, and solely funded by Mayo Clinic with over 100,000 members.8 Patients and family members support each other through sharing lived experience as they face new diagnoses, navigate treatment, and live with illness beyond the walls of healthcare institutions.9,10 The community is open to all, regardless of Mayo Clinic pa…	Informative, emotional	Patients and family members support each other by sharing life experiences as they face a new diagnosis, navigate treatment, and live with the disease outside of a medical facility. Connect members say the community fulfills both of these needs because they see it as an educational and empowering experience first and an emotional community social support second.	Only 10 percent of members reported negative associations, such as increased anxiety and fear that may occur while receiving treatment. Unsupervised online patient communities have the potential to provide inaccurate medical information or encourage poor health habits; active, moderate communities may lead to higher-quality communication, which can lead to improved healthcare outcomes.	Breast cancer	No related content	No related content	mean age was 59.2 years (SD 12.1)	No related content	All females	92.2% were white	No related content	No related content	No related content. Website can be accessed from a mobile phone, tablet or computer.	Patients, caregivers	Online health community	No related content	No related content	No related content	No related content	No related content	No related content	No related content	No related content. A large online community developed specifically for patients with a clean and easy-to-use interface. Participation in the community is mainly in the form of a website, with good compatibility in cross-platform situations. Functions are mainly community and communication, and do not involve other intervention modules, so the complexity of the technology is not high, but more pr…	Twenty percent (n= 20) of survey participants registered as Breast Cancer group members, and most of this subgroup (55%; n= 11) reported understanding diagnosis, treatment plans, and finding peer support as reasons for joining. Seventy-five percent of Mayo Clinic Connect participants (n= 15) reported the community met or exceeded expectations. The Connect members indicated this community addresse…	Novel introduction of Connect, an online, moderated patient-care platform, into the patient care journey had a positive impact on newly diagnosed breast cancer patients. Physician recommendation and informational brochures were vital in spreading word of the community, and patients utilizing Connect found the experience to be both educational and empowering during a new, anxiety-provoking diagnos…	Older Connect members may be more limited in their ability to independently identify reliable online resources, preferring resources recommended by trusted physicians/organizations. Assuming a higher level of online literacy, younger patients may seek support on known networks or preferred technology platforms.	Seventy-five percent of Mayo Clinic Connect participants (n= 15) reported the community met or exceeded expectations. The Connect members indicated this community addressed both of these needs as they felt the community was firstly an educational and empowering experience and secondly an emotional, community-social support.	No related content	No related content	No related content	No related content	No related content	No related content	No related content	No related content	No related content
16	Understanding influential factors behind lurking behaviour in online cancer communities	2021	Australia	https://doi.org/10.1080/0144929X.2019.1709545	Qualitative Research	Online cancer communities (OCC) provide support for cancer-affected people who experience psychological and emotional challenges. This study investigates the influence of online community environmental features and individual factors on members’ online lurking behaviour in the OCC because many users become members but do not participate. The results showed that reciprocity, the richness of conten…	Participants in this study were people affected by cancer (cancer patients, caregivers, and survivors) who visited or participated in conversations at CCOC, knew English, and were 18 years of age or older.	27 people (15 lurkers and 12 posters were interviewed. We interviewed 7 cancer patients, 2 caregivers and 6 cancer survivors among the lurkers. and 6 cancer patients, 3 caregivers, and 3 cancer survivors among posters).	Not applicable	Not applicable	CCOC (cancer council online community)	Open health forum	The study was conducted in collaboration with the Cancer Council Online Community (CCOC), hosted by the Cancer Council of New South Wales (CCNSW), Australia, over a period of one year and three months.	Informative, emotional	Posters and lurkers use the OCC for communicating with people with similar experiences to provide or seek emotional support and information relating to their specific cancer. The social and informational benefits derived from engagement with the OCC impact users’ empowerment significantly and help them establish bonds with community members to make appropriate health decisions.	Having a bad experience with this forum and other social network sites influenced adversely individuals’ involvement in the CCOC forum where some lurkers who were given bad advice or negative feedback preferred to read rather than post.	Pan-cancer	No related content	No related content	No related content	No related content	No related content	No related content	No related content	No related content	Online community site, using iPad, smartphone, computer.	Patients, caregivers, survivors	Online health community	This site can be anonymous and pseudonyms can be used. Strangers can browse the site's content, including posts, without registering. However, registration is required to comment or like.	No related content	No related content	No related content	No related content	No related content	No related content	We found that both posters and lurkers had similar views on the ease of use of the OCC with 6 posters and 7 lurkers believing that the OCC is not user-friendly, and that the OCC was difficult to access and navigate. For example, posters found that there are too many layers to get to the material they wanted to access.One user said that sometimes there are bugs, although used to CCOC forums, but s…	Posters and lurkers use the OCC for communicating with people with similar experiences to provide or seek emotional support and information relating to their specific cancer. The social and informational benefits derived from engagement with the OCC impact users’ empowerment significantly and help them establish bonds with community members to make appropriate health decisions.	No related content	No related content	We found that both posters and lurkers had similar views on the ease of use of the OCC with 6 posters and 7 lurkers believing that the OCC is not user-friendly, and that the OCC was difficult to access and navigate. For example, posters found that there are too many layers to get to the material they wanted to access.One user said that sometimes there are bugs, although used to CCOC forums, but s…	No related content	No related content	No related content	The results of this study are also important for OCC practitioners who may need to integrate the factors impacting online participation when designing strategies to convert lurkers to posters. For example, the timeliness of responses to a post was found to be a barrier for lurkers to engage with the OCC. Hence, OCC moderators may need to reply to posts in a timely manner or introduce a set progra…	No related content	No related content	No related content	No related content	No related content
17	Fear and Hope, Bitter and Sweet: Emotion Sharing of Cancer Community on Twitter	2020	USA	https://doi.org/10.1177/2056305119897319	Quantitative and descriptive research	Emotions are non-negligible parts of the experience among the cancer-affected population to be reckoned with. With the increasing usage of social media platforms as venues for emotional disclosure, we ask the question, what and how are the emotions of the cancer community being shared there? Using a deep learning model and social network analysis, we investigated emotions expressed in a large col…	Using a list of 12 commonly used hashtags related to cancer (#stupidcancer, #cancersucks, #cancersurvivor, #f**kcancer, #cancerfighter, #fcancer, #cancerwarrior, #f**kyoucancer, #CancerViking, #fightcancer, #battlecancer, and #fxkcancer), we queried the Twitter standard search API (application programming interface) from January 21 to February 27, 2019. The Twitter standard search API returned a …	53,026 tweets generated by 39,504 Twitter users	Not applicable	Not applicable	Twitter	Socia media	Twitter, as one of the major social media venues, has the unique ability for users to build and join communities.The use of hashtags on Twitter serves not only as a tool for bookmarking content, but also as a marker of community membership. In addition, Twitter is more public than other cancer online support communities, such as the discussion boards of the Cancer Survivors Network or the related…	Informative, emotional	People are celebrating their achievements and happy moments in their daily lives, and they are willing to share them in the Twitter community. This can possibly be explained by the motivation found in previous findings, that people’s positive feelings always get reinforced through sharing. The cancer community on Twitter also embraces negative affect, such as sadness and fear, which are often the…	There will be negative information within the platform.	Unexplained (classified as Pan-cancer)	No related content	No related content	No related content	No related content	No related content	No related content	No related content	No related content	No related content. Twitter can be accessed from a mobile phone, tablet or computer.	Patients, caregivers, professional organizations, doctors, researchers	Public social media	Anonymizable is acceptable. High level of anonymity. The norms against sharing negativity are much looser on Twitter than on other social media platforms such as Facebook, Instagram or Snapchat, possibly due to the greater anonymity of the interaction.	No related content	No related content	No related content	No related content	No related content	No related content	Twitter, as one of the main social media venues, has unique features for users to construct and join a community. For example, the use of hashtags on Twitter is not only a tool to bookmark the content but also a symbol signaling the membership of a community. In addition, compared with other online support communities for cancer, such as discussion boards of the Cancer Survivors Network or releva…	The article mentions that the activities of cancer patients on social media are mainly focused on expressing emotions and seeking social support, especially by sharing personal experiences to obtain emotional responses. This emotional support is crucial for reducing psychological stress and promoting recovery. The anonymity and openness of social media help cancer patients more easily express neg…	The cancer community on Twitter also embraces negative affect, such as sadness and fear, which are often the moments that people are driven by a need to express themselves and seek social supports from the community.	For example, young people are very aware of the norm of emotional expression on different social media platforms such that they perceive WhatsApp to be the most appropriate platform to express all kinds of emotions, whereas Instagram is more associated with positive stories When expressing emotions, patient group choices are influenced by social norms, audience, and time of day. For example, nega…	Negative emotions (e.g., fear, anxiety) are recognized as barriers to the cancer treatment process and can also affect patient participation in online communities. These emotions need to be mitigated by designing more supportive and inclusive community environments. For online health community designers, it may be helpful to consider utilizing anonymity features and building a safe space for user…	No related content	No related content	No related content	No related content	No related content	No related content	No related content	No related content	No related content
18	Factors affecting online health community participation behavior in patients with thyroid cancer	2020	South Korea	https://doi.org/10.1371/journal.pone.0235056	Quantitative research	Globally, cancer patients obtain much of their disease information online. Online health communities allow patients to share questions and information about diseases. However, there have been few studies on the factors affecting online health community participation behavior in cancer patients. Online social networking is associated with mental health problems, and patients with thyroid cancer ex…	Questionnaires were administered to thyroid cancer patients over the age of 18 years who underwent surgical treatment. Respondents needed to be able to read and answer the questionnaire.	44 patients	70 patients	Not applicable	Thyroid Family	Open health forum	The online health community in this study refers to the ‘Thyroid Family,’ established in April 2012 at the internet portal site NAVER [24]. The ‘Thyroid family’ was established in Naver, Korea’s largest portal site. The number ofmembers was about 15,000, and the highest online community activity score among thyroid cancer-related online communities in Naver was selected for this study. The ‘Thyro…	Informative, emotional	Online health communities offer a virtual environment in which patients with common interests freely communicate and share information and knowledge [6]. Patients can easily get support from peers through online health community. Joining an online health community is one way to reduce anxiety and depression by gathering information and sharing experiences with others. The motivation factor for on…	emotionally unstable patients are easily tricked and often have difficulty in discerning accurate information.It is sometimes difficult for people to determine what is correct, because information is sometimes provided for commercial purposes. If patients in critical condition join an online health community that is not properly managed, they may be misled with wrong or incomplete information.	Thyroid cancer	Most patients had papillary carcinoma (96.5%), 49.1% underwent less than total thyroidectomy, and 56.1% had a tumor size less than 1 cm in diameter. Moreover, 14.0% had direct family members with a history ofthyroid cancer. The patients in this study consisted ofpreoperative patients, and the online community-user group consisted ofpreoperative patients who were diagnosed with thyroid cancer and …	The online health community-user group had higher depression and anxiety scores and distress levels (Table 3). The HADS depression mean score ofthe user group was 8.09 and the HADS depression mean score ofnon-user group was 5.70 (p = 0.002), and the HADS anxiety mean score ofthe user group was 8.95 and the HADS anxiety mean score ofnon-user group was 6.79 (p = 0.004).	114 patients: Age range 18-73 years, with 30-39 years being the most common (42.1%).	No related content	Females account for 66.7% (76/114) and 79.5% (35/44) of community users.	No related content. This study was conducted in South Korea and should be local ethnic groups.	Education was high, with 78.1% of patients (89/114) having a college degree or above, and 93.2% (41/44) among online community users.	No related content	No related content. Website can be accessed from a mobile phone, tablet or computer.	patients	Public social media	No related content	No related content	No related content	No related content	No related content	No related content	No related content	The online health community consists ofprofessional opinion columns, online booklets, patient experiences, and a Q&A board.	Ofthe 114 patients, 44 enrolled in an online health community (38.6%), and 93.2% ofthose enrolled used the online health community as an information source.	If medical professionals can select patients who are at high risk for anxiety and depression from an online health community before surgery, timely intervention can be achieved. Technology is continuously changing, and the methods ofimplementing interventions are becoming more diverse. The use ofthe internet has increased, and online communication between patients and healthcare providers has als…	(1) Those with larger tumors or facing higher rates of recurrence were more inclined to participate in online health communities for more disease-related information and support. They perceive the disease as more serious and are therefore more motivated to seek support through the community. (2) The online health community user group typically exhibited higher levels of anxiety and depression. Fo…	Satisfaction with the online health community among the online health community-user group was generally high, with an average of4.25 points on a five-point Likert scale. The perceived usefulness ofthe online health community scored 4.48 points out ofa possible five points, and the intention to continue use scored 4.39 out ofa possible five points.	Health care workers manage online communities and check the content of online health communities to prevent false content from misleading patients.	Therefore, many patients participate in an online health community ofothers with shared experiences, and healthcare professionals want to provide services using an online health community. Healthcare professionals will also be able to plan appropriate interventions for online users if they are aware ofthe characteristics ofpatients who are joining and using online communities. If patients in crit…	No related content	No related content	No related content	No related content	No related content	No related content	No related content
19	Secret groups and open forums: Defining online support communities from the perspective of people affected by cancer	2020	England	https://doi.org/10.1177/2055207619898993	Qualitative Research	Objective: A quarter of people diagnosed with cancer lack social support. Online cancer communities could allow people to connect and support one another. However, the current proliferation of online support communities constitutes a range of online environments with differing communication capacities and limitations. It is unclear what is perceived as online cancer community support and how diff…	Cancer patients using online cancer communities	23 patients	Not applicable	Not applicable	Not applicable	(1) Open forums：(Large social media: Facebook, Twitter, Instagram, etc., as well as public communities and forums created by other organizations) Open forums are those communities with contents in the public domain which could be found by accessing a website or performing a Google search. Open communities were often referred to as forums. As forums were easily discovered, their audience was usual…	Communities were websites with a purpose of hosting regular, sustained interactions. Interactions often included signposting other community members to further cancer information, venting frustrations and offering empathy amongst the virtual group.	Informative, emotional	Interactions often included signposting other community members to further cancer information, venting frustrations and offering empathy amongst the virtual group.	Information-rich environments also lead to greater distrust of the intentions and empathy offered by members of open communities. Characteristics that led to the open community being a particularly informative but less supportive environment. Some patients reported that they would only focus on credible websites for information, such as those created by formal healthcare organizations. Some parti…	Pan-cancer	No related content	No related content	31 - 70 years old (median 50 years, average 50 years)	No related content	82% female (19/23)	White Britons accounted for 95% (22/23). Knowledge of whether British black and minority ethnic (BMAE) cancer patients in the UK receive support when using online communities is also limited.Im and Chee hypothesized that virtual communities may be underutilized and insufficient for ethnic minority cancer survivors, who typically seek support more from family or religious groups.	No related content	No related content	No related content. Website can be accessed from a mobile phone, tablet or computer. Facebook and Twitter can be logged in using smartphones, computers, tablets and other devices.	Patients, caregivers, professional organizations, doctors, researchers	Public social media, Online health community (forum)	Open communities are often anonymous and private communities are often non-anonymous. Anonymity mechanisms may reduce the likelihood of emotional disclosure and provide a lesser degree of emotional support. However, anonymity mechanisms can equally lead to a freer community environment with richer content being posted. Participants perceived anonymity as conducive to remaining silent or undetecte…	No related content	No related content	No related content	No related content	No related content	No related content(Only enhanced privacy protection was mentioned)	(1) Open forums: (large social media: Facebook, Twitter, Instagram, etc., and some open communities) Participants rejected the idea of forming a “community” on sites that focus on individualism, such as personal blogs or sites for cancer patients. Similarly, microblogging (often referred to as Twitter) gave most participants the impression that users were posting information and sharing their per…	The core needs of cancer survivors in virtual communities include emotional support, privacy protection, information access, and social interaction. Online cancer communities can be a convenient way for cancer survivors to access public cancer information. Online communities on sites such as Facebook that can support meaningful and ongoing interpersonal relationships may be particularly valuable …	The brand of the cancer organisation or charity appears to create a supportive online ecosystem in which positive perceptions of the brand engenders a positive perception of the patient-shared information Harkin et al. 9 available online, and therefore enhances the likelihood of constructive community responses.This is likely to be a welcome finding for cancer support organisations, which aim to …	If individuals did post to the community, most participants found these initial posts to be courageous, as they often expressed a state of desperation or despair. Exposing themselves to an open community, rather than remaining “safe” and latent, indicated a desperate need for support and information. Rare disease community: Some participants felt that they were ignored when their messages went un…	(1) Open forums: Larger open forums are recognized as rich sources of information, but require more screening and filtering for relevance. However, information-rich environments also lead to greater distrust of the intentions and empathy offered by open community members. Characteristics that make open communities a particularly informative but less supportive environment. Open online communities…	A number of cancer treatment organizations have posted the telephone numbers of their specialists on forum web pages, and some forums have invited trained clinicians to participate in online discussions on scheduled days. Telephone hotlines were only available for limited hours during the day, and participants could access the online community at any time of the day. However, participants were so…	Supportive community managers aiming to develop emotionally supportive online communities should consider the benefits of allowing group members to implicitly identify other visitors to the group through member characteristics (e.g., pictures and biographies showing group identity). A review of existing cancer community Web sites suggests that many do not regularly monitor the accuracy of informa…	No related content	No related content	Typical roles are healthcare organization administrators (professional leaders), private community forums patients elect administrators internally (peer leaders).	National cancer charities offer information packs and training which help peer-led and professional-led support groups to establish norms and positive interactions. Considering the potential for arguments in online communities, it would be prudent to develop similar resources to engage and facilitate continued positive interactions in support groups online.	No related content	No related content	No related content
20	Information needs about cancer treatment, fertility, and pregnancy: Qualitative descriptive study of reddit threads	2020	Canada	https://doi.org/10.2196/17771	Qualitative and descriptive research	Background: A reproductive health implication of the increasing incidence of cancer among women is the impact of cancer treatment on fertility. Objective: As patients are increasingly using the internet, particularly online forums, to seek and share experiences, our objective was to understand information needs about cancer treatment, fertility, and pregnancy of women with cancer as well as their…	Inclusion criteria: indicating having a diagnosis of cancer and having received or may receive gonadotoxic treatment (eg, chemotherapy, radiotherapy) and sharing a lived experience, concern, or information need regarding female fertility or pregnancy. We also considered threads where the original post was shared by a caregiver of an individual with cancer who had received or may receive gonadotox…	69 posts (56 original posts by female cancer patients and 13 original posts by caregivers.)	Not applicable	Not applicable	Reddit	Socia media	Reddit provides a vast platform for information gathering, with over 430 million monthly active users and the fifth most visited website in the U.S. Reddit consists of user-generated content that allows users to share media, follow each other, and share anecdotal information in the form of personal experiences. Reddit uses pseudonyms and usernames to provide anonymity, so Reddit users can share p…	Informative, emotional	Use Reddit to join an online community by connecting with others facing similar situations, asking for advice, sharing personal experiences, and offering support.	No related content	Pan-cancer	No related content	No related content	No related content	No related content	Patient posts are all female, caregiver unknown	No related content	No related content	No related content	No related content. Reddit can be accessed from a mobile phone, tablet or computer. Facebook and Twitter can be logged in using smartphones, computers, tablets and other devices.	Patients, caregivers	Public social media	Anonymizable is acceptable. Reddit uses pseudonyms and usernames to provide anonymity, so Reddit users can share publicly accessible content. Users are free to share their personal experiences and engage in open, honest discussions without feeling restricted. This is a barrier that exists on other social media platforms, such as Facebook, which require individuals visiting the site to use their r…	No related content	No related content	No related content	No related content	No related content	No related content	No related content. Public social media platforms are easy to access and not complicated to operate.	Women diagnosed with cancer often have questions or concerns regarding the impact of cancer treatment on their state of fertility leading them to seek a community for social support. Many women expressed a desire to or gratitude for connecting with individuals who have faced similar circumstances, reporting feeling isolated among family and friends who are unable to understand their experiences. …	Users can access a wealth of information needs about cancer treatment, fertility and pregnancy on the platform, especially when patients face a lack of support from their healthcare team, and the virtual community provides an important supplement. As more patients access these mediums to seek accounts of personal experiences from others navigating similar issues, so forms a valuable, naturally ge…	No related content	No related content. However, public social media platforms are more concise and easy to use.	No related content	No related content	No related content	No related content	No related content	(Relevant training for offline professionals is available, but there is no mention of training for specialists within the online community. However, this model could be used to provide such training to professional staff within community teams to better meet the needs of fertility and reproduction.) When receiving cancer or fertility treatments, women require assistance from their medical team, w…	No related content	No related content	No related content
21	Investigating the healthcare pathway through patients' experience and profiles: Implications for breast cancer healthcare providers	2020	France	https://doi.org/10.1186/s12913-020-05569-9	Qualitative Research	Background: Healthcare systems are facing many changes. Particularly, patients are more engaged in the care process. The medical perspective of the process is insufficient to provide patients with high quality care and service personalisation. This research presents an attempt to complete this medical perspective through an experiential perspective, especially for chronic diseases such as cancer.…	Posts from breast cancer patients	967 posts	Not applicable	Not applicable	Les Impatientes	Open health forum	We conducted an “observational nethnography” [37, 38]on a French specialized forum for breast cancer patients: les Impatientes. This forum is a reference for all patients who look for support, or want to learn and gain feedback from other patients with similar experiences. Previous studies suggest that social support is very helpful and beneficial for patients suffering from serious diseases [41]…	Informative, emotional	(1) Newcomers: All patients show the same shock and misunderstanding of the diagnosis. Upon learning of the disease, patients strongly request information about different treatments, the meaning of medical terms, and cure rates. Patients utilize online forums to find the information they lack. Online communities also help them supplement the explanations provided by their doctors, which are often…	No related content. The forum is not managed by the medical team and the authenticity of the information shared cannot be verified.	Breast cancer	No related content	No related content	No related content	No related content	All females	No related content	No related content	No related content	Online community site, using iPad, smartphone, computer.	Patients, caregivers	Online health community	Anonymizable is acceptable. One of the biggest features of the forum is its anonymity, which allows patients to express their feelings and experiences without interference from others. This anonymity helps ease patients' anxiety and allows them to seek and share information without outside bias.	No related content	No related content	No related content	No related content	No related content	No related content	No related content. The site is relatively simple, with no complex design and obvious easy-to-use features. It is more intuitive to list some of the breast cancer topics.It contains four distinct sections - “I’m new, practical help, patient-doctor relationship, and survivorship and follow-up”- to help patients to ask their questions in the right one.	This online community caters to the needs of breast cancer patients at different stages of the disease. It fulfills their need for information about diagnosis, tests, and treatment. Interacting with others who are going through similar experiences helps in getting emotional support. It can alleviate feelings of anxiety and isolation.	No related content. Les Impatientes, as an online cancer patient support platform, has a strong supply-side value, especially in terms of emotional support and information sharing. Despite the challenges of technology and operational costs, its low-cost operating model and volunteer participation make the platform highly sustainable. Community members provide content and support spontaneously, an…	(1) The newcomers: are mainly in a phase of information search. They try to fill the gap in information and / or a lack of understanding of the information that has been given to them. They rely on the doctors but especially on the other patients to inform them. Patients may be new throughout their experience of the disease. At each new stage of the pathway, they are faced with new concerns often…	No related content	No related content	Oncologists recommend that their patients use this forum.	No related content	No related content	No related content	No related content	No related content	No related content	No related content
22	Shared experiences of diagnosis and treatment of young-onset colorectal cancer: A patient-oriented qualitative study	2020	Canada	https://doi.org/10.1097/or9.0000000000000017	Qualitative Research	Objective: The aim of this study was to gain a better understanding of the lived experiences of young-onset colorectal cancer (yCRC) from the perspective of patients and/or caregivers. Methods: We conducted a qualitative study, in collaboration with COLONTOWN®, an online colorectal cancer community. Individuals who have been diagnosed with yCRC, that is below the age of 50 years, or care for an i…	Individuals invited to participate in the study must have: a confirmed diagnosis of yCRC; or be a caregiver of a person with a confirmed diagnosis of yCRC; and be able to answer questions in English.	109 yCRC patients, 11 caregivers	Not applicable	Not applicable	COLONTOWN ®（Facebook）	Socia media（Secret group）	COLONTOWN is an online community that is more of an online support community organization. It is a network of Facebook groups of colorectal cancer patients, survivors, and care partners that are organized through Facebook groups and pages. The community has 4,500 members, including patients and caregivers. More than 100 “secret” support groups are offered, as well as free educational resources, l…	Informative, emotional	Having the support of people with similar experiences within the community makes life worthwhile for them. Online communities provide a way for people with yCRC to interact and share their experiences with others, and by engaging with other patients through social media, they can feel supported and can alleviate feelings of loneliness and isolation.	Dissemination of misinformation or false information within the Platform.	Colorectal cancer	More in the middle and late stages	No related content	30 - 39 (49, 40.9%), 40 - 49 (61, 50.8%), 20 - 29 (9, 7.5%)	No related content	Female: 71.7% (86/120), male: 28.3% (34/120)	Canada 59 (49.2%), USA 51 (42.5%), UK 5 (4.2%), Australia 3 (2.5%), France 1 (0.8%), Philippines 1 (0.8%)	The patient experience also highlights the long-term economic impact. In addition to the cost of treatments and medications, and the cost of transportation to and from medical appointments (including treatment), patients and their caregivers also have to pay for costs associated with lost work time. Many interviewees emphasized that the financial strain of yCRC continues even after completion of …	No related content	No related content. Facebook can be logged in using smartphones, computers, tablets and other devices.	Patients, caregivers	Public social media	No related content. The Facebook platform itself requires users to sign up for an account using their real name, which means that users participating in COLONTOWN will by default speak using their Facebook account identity, unless they use a specially created account (e.g., using a pseudonym or an account unrelated to their personal identity). COLONTOWN emphasizes building trusting and supportive…	No related content	No related content	No related content	No related content	No related content	No related content	No related content. The web page is very warm, the interface is very friendly, and the color is rich.	Within the COLONTOWN® community there is access to essential information/experiences and support from people with similar experiences. The community provides a way for people with yCRC to interact and share their experiences with others, and by engaging with other patients through social media, they can feel supported and can alleviate feelings of loneliness and isolation.COLONTOWN® improves feel…	Although such communities, especially those based on social media platforms are relatively new, we can foresee that they will become more and more popular. (Relying on the Facebook platform eliminates a lot of operational costs, but it is also limited by this platform, which makes it difficult to go online with some unique module tutorials and design some things in a customized way, but this is e…	Younger colorectal cancer patients were more likely to use it.	No related content	No related content	No related content	No related content	No related content	No related content	No related content	No related content	No related content	No related content
23	Attraction, selection, and attrition in online health communities: Initial conversations and their association with subsequent activity levels	2020	Australia	https://doi.org/10.1016/j.ijmedinf.2020.104216	Mixed method study	Background: The effectiveness of online health communities (OHCs) for improving outcomes for health care consumers, health professionals, and health services has already been well investigated. However, research on determinants of OHC users’ activity levels, what is associated with attrition or attraction to these communities, and the impacts of initial posts is limited. Objectives: We sought to …	859 users were selected in the forum. For each user, we collected the conversations triggered by their first post: i.e., their first message and all other messages posted in the same thread within seven days.	2463 messages generated by 859 users/conversations	Not applicable	Not applicable	CCOC (cancer council online community)	Open health forum	An open health center owned and managed by the Cancer Council of New South Wales (CCNSW), a member of Cancer Council Australia and an independent charity that receives 94% of its funding from the community. has a range of active online communities where people with cancer and their carers can exchange support information with other community members (https://www.cancercouncil.com.au/OC). The comm…	Informative, emotional	where people share health-related information, experiences and feelings, and provide support and encouragement to other community members.	No related content	Unexplained (classified as Pan-cancer)	No related content	No related content	No related content	No related content	No related content	No related content	No related content	No related content	Online community site, using iPad, smartphone, computer.	Patients, caregivers, survivors	Online health community	No related content. Can be anonymized upon investigation and can use a pseudonym. Strangers can directly browse the content of the site, including posts, without registering. But to comment or like you need to register.	No related content	No related content	No related content	No related content	No related content	No related content	No related content. The website page is neat and intuitive, with no complicated hierarchical system and friendly interface, which can be better suited for most people to use. However, only providing the web page side is not very convenient in the present mobile-oriented society, and it also limits its development of more functional content.	Most people engage in communities for informational support and close to half for emotional support. Communicating with others can lead to both informational and emotional support. And this study shows that informational support is often accompanied by emotional support. Some people participate in the community to provide support to others.	Interactions in the community can complement traditional communication between physicians, patients, and caregivers, and user-generated health content in these communities can often provide information and support that is not available elsewhere. So there is some potential for growth, and the way the site is operated reduces a lot of maintenance and development costs. Such forums are basically no…	(1) New users, who are primarily seeking information support, are more likely to become inactive after receiving the information they need. Presumably, they join the forum to ask specific questions and are less likely to become active after their questions have been answered. (2) Conversely, if new visitors join the forum to help and support others, they are more likely to remain active in the fo…	No related content. The literature mentions that new visitors desperately need to quickly gain a sense that they are connecting with real people facing similar situations. Visitors were more likely to be active posters if they received more responses from their peers in their first conversation. New visitors were more likely to be active posters if they encountered self-disclosure from other peer…	No related content	Online health communities (OHCs) can supplement traditional communication between physicians, patients, and caregivers. The results of this study encourage health organizations to utilize online health communities to supplement their existing health support services.	No related content	No related content	The community management and planning team consisted of three experts who served as external consultants for this study and provided feedback on the direction and results. Moderators rarely intervened in community members' conversations to encourage peer-led dialog. A healthcare provider organization moderates this community: the Cancer Council of New South Wales.	No related content	No related content	No related content	No related content
24	Analyzing Empowerment Processes Among Cancer Patients in an Online Community: A Text Mining Approach	2019	Holland	https://doi.org/10.2196/cancer.9887	Quantitative research (mixed research with a quantitative focus and a qualitative focus)	Background: Peer-to-peer online support groups and the discussion forums in these groups can help patients by providing opportunities for increasing their empowerment. Most previous research on online empowerment and online social support uses qualitative methods or questionnaires to gain insight into the dynamics of online empowerment processes. Objective: The overall goal of this study was to a…	5,534 posts in 1,708 topics by 2,071 users of a forum for cancer patients and their relatives.	5,534 posts in 1,708 topics by 2,071 users	Not applicable	Not applicable	Kanker.nl	Open health forum	Kanker.nl is an initiative of the Dutch Cancer Society, the Netherlands Comprehensive Cancer Organisation and the Dutch Federation of Cancer Patient Organizations. Patient Organizations of the Netherlands. These 3 leading cancer organizations joined forces in 2012 to provide this platform where cancer patients and their loved ones can find reliable medical and health information and exchange know…	Informative, instrumental and emotional	Forum users most often relate their personal stories, exchange personal experiences, and relate to each other emotionally and socially. Newer members primarily share their own stories, while more experienced and active members provide social or informational support more frequently. Older and more active users tended to take on more advanced roles, answering questions from new users and thus prov…	No related content	Pan-cancer	No related content	No related content	No related content	No related content	No related content	No related content	No related content	No related content	No related content. Website can be accessed from a mobile phone, tablet or computer.	Patients, caregivers, survivors	Online health community (forum)	No related content	No related content	No related content	No related content	No related content	No related content	No related content	The website page is neat and intuitive, with a friendly interface, rich content and fresh color scheme.	Ongoing, active participation in a support group may help empower with experience and information. Help empower patients. Active participation online may particularly benefit patients who do not naturally deal positively with their emotions, suggesting that forums may teach patients how to cope with their illness. Studies have found that posters report higher levels of empowerment than lurkers, a…	No related content. Mainly in the form of a website, providing a wealth of resources, a team of professionals, operation and maintenance costs or need to pay a lot of effort and development potential is high.	Posters reported higher levels of empowerment than lurkers, although lurkers also benefited from reading forum texts.	No related content. But relatively simple and easy to use.	No related content	No related content	No related content	No related content	No related content	No related content	No related content	No related content	No related content
25	A content analysis of the discussions about clinical trials on a cancer-dedicated online forum	2019	USA	https://doi.org/10.1080/10810730.2019.1688895	Quantitative research (mixed research with a quantitative focus and a qualitative focus)	Enrollment rates of cancer clinical trials remain low, affecting the delivery of effective medical treatments. Recent research has documented common factors affecting trial participation, but to improve these efforts more studies are needed to further understand specific concerns and issues of potential participants in multiple contexts. Forums and other online peer-to-peer health communities are…	Inclusion: The unit of analysis for this study was a single forum post, selected from posts made between August 1, 2017 and January 31, 2018 on breastcancer.org, a well-known breast cancer patient support community. These posts were included in the study if they met the condition that “clinical trial” appeared in the body of the text and either the original post or a reply to the post met this co…	270 posts generated by 154 users	Not applicable	Not applicable	breastcancer.org	Open health forum	This forum is easy to use and ranks highly in the three major search engines, Google, Yahoo and Bing. Breastcancer.org is a non-profit online platform dedicated to providing support and knowledge to breast cancer patients, survivors and their families. Since its inception, it has become one of the key resources for the global breast cancer community. The platform provides comprehensive breast can…	Informative, emotional	Emotional disclosure can help patients cope with uncertainty and restore mental health when they experience setbacks or progress in treatments and clinical trials. Emotional sharing can connect patients and reduce feelings of isolation.	Posts online are emotional, especially those about personal experiences, concerns, obstacles, or learning outcomes.	Breast cancer	The highest percentage of users with advanced stage IV cancer (26%).	No related content	No related content	No related content	No related content	No related content	The forum users in this study communicated in English and had a high level of literacy. Therefore the results of the study may be biased in favor of patients with higher socioeconomic status and their dominant cultural or social rules, such as some popular beliefs about cancer treatment.	No related content	No related content. Website can be accessed from a mobile phone, tablet or computer. Facebook and Twitter can be logged in using smartphones, computers, tablets and other devices.	Patients, caregivers, survivors	Online health community (forum)	No related content	No related content	No related content	No related content	No related content	No related content	No related content	This forum is easy to use and ranks highly in the three major search engines, Google, Yahoo and Bing. The website page is neat and intuitive, with a friendly interface, rich content and fresh color scheme. The features are relatively rich, providing a wealth of information.	It can fulfill patients' information and emotional needs, and expression can improve negative emotions and alleviate loneliness. This study shows that this community can help patients to understand the knowledge of information about clinical trials. It is a good source of information for patients.	No related content. Mainly in the form of a website, provides great resources, has a team of professionals, operation and maintenance costs still require a lot of effort, and has high development potential. For medical providers, it is a good platform for clinical trial information evangelization.	A portion of the population does not want to speak within the community and chooses to remain anonymous in order not to reveal information.	No related content. But relatively simple and easy to use.	No related content	No related content	No related content	No related content	No related content	No related content	No related content	No related content	No related content
[truncated: 11 more columns]
