# Supplementary material for: Mapping Characteristics, Applications, and Implementation Challenges of Virtual Communities in Cancer Care: NASSS Framework-Informed Scoping Review
Source: J Med Internet Res. 2025 Oct 22;27:e73093. doi: 10.2196/73093 (PMC12543217; doi:10.2196/73093)
Supplement: Multimedia Appendix 5 [file jmir-v27-e73093-s005.xlsx]

## Sheet: Sheet1
Title	Evaluation Criteria 1 (Research Questions)	Evaluation Criteria 2 (Data Collection)	Evaluation Criteria 3 (Data Analysis)	Evaluation Criterion 4 (Results support)	Evaluation criteria 5 (Bias considerations)	comprehensive evaluation	MMAT score	GRADE
Evaluating the Usability of an mHealth App for Empowering Cancer Survivors With Disabilities: Heuristic Evaluation and Usability Testing	YES	YES	YES	YES	NO	4/5	0.8	High Quality
Thematic analysis of online discussion forums for soft tissue sarcomas	YES	YES	YES	YES	NO	4/5	0.8	High Quality
The Impact of a Mobile Support Group on Distress and Physical Activity in Breast Cancer Survivors: Randomized, Parallel-Group, Open-Label, Controlled Trial	YES	YES	YES	YES	NO	4/5	0.8	High Quality
Experiences of Peer Communities in a Cancer Smartphone App Among Adolescents and Young Adults With Cancer	YES	YES	YES	YES	NO	4/5	0.8	High Quality
The Role of Social Media and Breast Cancer: How Does It Impact Patients?	YES	NO	YES	NO	NO	2/5	0.4	Low Quality
The role of personality traits in participation in an Online Cancer Community	YES	NO	YES	YES	YES	4/5	0.8	High Quality
An Examination of Patients and Caregivers on Reddit Navigating Brain Cancer: Content Analysis of the Brain Tumor Subreddit	YES	YES	YES	NO	NO	3/5	0.6	Medium Quality
Exploring predictors of and barriers to online prostate cancer community use: A cross‐sectional survey of users and non‐users	YES	YES	YES	YES	NO	4/5	0.8	High Quality
Mirroring, monitoring, modelling, belonging, and distancing: Psychosocial processes in an online support group of breast cancer patients	YES	YES	YES	YES	NO	4/5	0.8	High Quality
To Improve Supportive Care for Patients Taking Oral Anticancer Agents	YES	YES	YES	YES	NO	4/5	0.8	High Quality
Join, Stay or Go? A Closer Look at Members Life Cycles in Online Health Communities	YES	YES	YES	YES	NO	4/5	0.8	High Quality
A qualitative study of online support communities for lung cancer survivors on targeted therapies	YES	YES	YES	YES	NO	4/5	0.8	High Quality
Feasibility and Acceptability of a Mobile Phone App Intervention for Coping With Cancer as a Young Adult: Pilot Trial and Thematic Analysis	YES	YES	YES	YES	NO	4/5	0.8	High Quality
Characterising experiences with acute myeloid leukaemia using an Instagram content analysis	YES	YES	YES	YES	NO	4/5	0.8	High Quality
Integrating online community support into outpatient breast cancer care: Mayo Clinic Connect online platform	YES	NO	YES	YES	NO	3/5	0.6	Medium Quality
Understanding influential factors behind lurking behaviour in online cancer communities	YES	YES	YES	YES	NO	4/5	0.8	High Quality
Fear and Hope, Bitter and Sweet: Emotion Sharing of Cancer Community on Twitter	YES	YES	YES	NO	NO	3/5	0.6	Medium Quality
Factors affecting online health community participation behavior in patients with thyroid cancer	YES	YES	YES	YES	NO	4/5	0.8	High Quality
Secret groups and open forums: Defining online support communities from the perspective of people affected by cancer	YES	YES	YES	YES	NO	4/5	0.8	High Quality
Information needs about cancer treatment, fertility, and pregnancy: Qualitative descriptive study of reddit threads	YES	YES	YES	YES	NO	4/5	0.8	High Quality
Investigating the healthcare pathway through patients' experience and profiles: Implications for breast cancer healthcare providers	YES	YES	YES	YES	NO	4/5	0.8	High Quality
Shared experiences of diagnosis and treatment of young-onset colorectal cancer: A patient-oriented qualitative study	YES	YES	YES	YES	NO	4/5	0.8	High Quality
Attraction, selection, and attrition in online health communities: Initial conversations and their association with subsequent activity levels	YES	YES	YES	YES	NO	4/5	0.8	High Quality
Analyzing Empowerment Processes Among Cancer Patients in an Online Community: A Text Mining Approach	YES	YES	YES	YES	NO	4/5	0.8	High Quality
A content analysis of the discussions about clinical trials on a cancer-dedicated online forum	YES	YES	YES	YES	NO	4/5	0.8	High Quality
